# Supplementary material for: 3-(5-Phenyl-4-phenyl­sulfonyl-1-p-tolyl-1H-pyrazol-3-yl)-1,2-dihydro­quinoxaline
Source: Acta Crystallogr Sect E Struct Rep Online. 2011 Feb 23;67(Pt 3):o695. doi: 10.1107/S1600536811005940 (PMC3052037; doi:10.1107/S1600536811005940)
Supplement: Supplementary file 2 [file e-67-0o695-Isup2.hkl]

# 
# h,k,l, Fc-squared, Fo-squared, sigma(Fo-squared) and status flag 
# 
data_I
_shelx_title '  P21/c' 
_shelx_refln_list_code          4 
_shelx_F_calc_maximum      194.02 
_exptl_crystal_F_000      1056.00 
_reflns_d_resolution_high  0.7696 
 
loop_ 
 _symmetry_equiv_pos_as_xyz 
 'x, y, z' 
 '-x, y+1/2, -z+1/2' 
 '-x, -y, -z' 
 'x, -y-1/2, z-1/2' 
 
_cell_length_a     6.2829 
_cell_length_b    24.5162 
_cell_length_c    15.9180 
_cell_angle_alpha  90.000 
_cell_angle_beta   91.925 
_cell_angle_gamma  90.000 
 
_shelx_F_squared_multiplier     1.000 
 
loop_ 
 _refln_index_h 
 _refln_index_k 
 _refln_index_l 
 _refln_F_squared_calc 
 _refln_F_squared_meas 
 _refln_F_squared_sigma 
 _refln_observed_status 
   1   0   0      257.04      166.07     10.21 o 
   2   0   0      641.49      775.83     23.88 o 
   3   0   0      869.67      937.52     37.67 o 
   4   0   0      171.48      184.48     47.36 o 
   5   0   0      419.15      448.87     29.04 o 
   6   0   0        0.09       -8.23     13.92 o 
   7   0   0      207.40      237.29     49.73 o 
   8   0   0      126.71      127.36     26.25 o 
   1   1   0      431.74      318.02      9.64 o 
   2   1   0      277.25      238.22      9.25 o 
   3   1   0      425.10      398.93     13.79 o 
   4   1   0      133.00      126.30     11.17 o 
   5   1   0      894.15      942.92     35.83 o 
   6   1   0        0.43      -10.65      9.88 o 
   7   1   0        0.21        9.76     20.45 o 
   8   1   0       49.21       34.03     13.70 o 
   1   2   0     1416.16     1603.28     16.83 o 
   2   2   0      683.41      502.45     13.66 o 
   3   2   0      655.59      637.53     18.60 o 
   4   2   0        3.57        4.37      5.33 o 
   5   2   0      157.19      199.42     17.76 o 
   6   2   0      612.30      595.78     33.11 o 
   7   2   0       26.40       16.12     14.03 o 
   8   2   0       98.20       64.02     14.58 o 
   1   3   0    15727.79    14660.38     74.52 o 
   2   3   0        0.91        3.60      4.41 o 
   3   3   0     5824.59     6228.66     92.70 o 
   4   3   0     1731.29     1652.34     37.61 o 
   5   3   0      400.33      415.31     24.43 o 
   6   3   0      105.72       87.61     18.93 o 
   7   3   0      133.30      114.27     15.78 o 
   8   3   0       16.95       29.39     11.98 o 
   0   4   0    10262.48     8799.92     81.25 o 
   1   4   0        1.70        5.97      2.94 o 
   2   4   0      334.79      426.24     14.14 o 
   3   4   0       21.96       30.11      7.20 o 
   4   4   0        1.27        4.90      5.88 o 
   5   4   0     2554.97     2541.49     72.20 o 
   6   4   0      528.50      471.30     29.31 o 
   7   4   0       11.50        9.93     21.39 o 
   8   4   0      191.02      180.45     26.48 o 
   1   5   0      305.04      315.91      8.36 o 
   2   5   0     1323.26     1141.09     19.74 o 
   3   5   0     2354.52     2555.92     40.76 o 
   4   5   0       19.09       14.47      5.81 o 
   5   5   0       37.42       40.99     11.09 o 
   6   5   0        0.06        3.97     12.27 o 
   7   5   0       82.00       94.32     15.92 o 
   8   5   0        0.00       -2.75     13.90 o 
   0   6   0     7545.14     7738.54     52.69 o 
   1   6   0     1362.98     1352.98     18.83 o 
   2   6   0     2926.37     2897.89     34.54 o 
   3   6   0       18.67       29.29      5.98 o 
   4   6   0      602.87      569.91     23.64 o 
   5   6   0     1197.46     1163.99     49.15 o 
   6   6   0      235.14      240.43     21.30 o 
   7   6   0        3.83       11.05     10.00 o 
   8   6   0      188.43      157.94     29.83 o 
   1   7   0     1255.41     1025.15     17.17 o 
   2   7   0      808.56      820.53     17.50 o 
   3   7   0      662.97      816.35     20.49 o 
   4   7   0      528.47      407.90     70.37 o 
   5   7   0      895.97      883.63     43.00 o 
   6   7   0      597.49      566.48     39.93 o 
   7   7   0       12.47       -1.35     11.72 o 
   0   8   0      242.76      234.62     10.54 o 
   1   8   0      207.05      228.08      8.26 o 
   2   8   0       33.20       44.50      5.17 o 
   3   8   0       23.59       51.30      6.22 o 
   4   8   0        0.36       20.30      5.50 o 
   5   8   0      122.81      133.28     14.50 o 
   6   8   0      398.36      355.98     25.02 o 
   7   8   0        5.71        5.07      8.95 o 
   1   9   0       83.29      128.23      6.39 o 
   2   9   0      103.67      142.13      8.15 o 
   3   9   0      335.06      447.07     15.34 o 
   4   9   0      829.35      895.79     31.06 o 
   5   9   0       30.82       49.62     11.49 o 
   6   9   0        2.05        1.02      9.01 o 
   7   9   0       13.92        5.37      9.39 o 
   0  10   0    10851.14    10508.50     78.92 o 
   1  10   0     2173.82     2228.15     26.94 o 
   2  10   0       35.78       55.09      7.73 o 
   3  10   0      319.77      278.73     12.08 o 
   4  10   0      165.12      122.58     26.89 o 
   5  10   0      653.77      644.02     30.04 o 
   6  10   0        0.09        2.66      9.84 o 
   7  10   0        9.07       43.26     11.90 o 
   1  11   0     2517.59     2601.41     30.27 o 
   2  11   0        2.35       -0.68      3.90 o 
   3  11   0      504.92      544.81     19.87 o 
   4  11   0      241.95      170.37     51.73 o 
   5  11   0      220.12      213.49     17.49 o 
   6  11   0       84.37       83.30     15.83 o 
   7  11   0      117.04      110.40     20.15 o 
   0  12   0      216.18      208.19     18.37 o 
   1  12   0      298.61      318.53     10.62 o 
   2  12   0       24.52       12.37      4.63 o 
   3  12   0        2.69        1.00      4.14 o 
   4  12   0        9.37       47.33     17.95 o 
   5  12   0      760.04      845.76     33.47 o 
   6  12   0      307.63      279.39     22.37 o 
   7  12   0       14.61       19.54     17.67 o 
   1  13   0      886.96      893.10     24.05 o 
   2  13   0      100.14       68.08      6.74 o 
   3  13   0      458.93      446.79     21.02 o 
   4  13   0     2864.37     2793.61     51.12 o 
   5  13   0       68.25       59.42     10.11 o 
   6  13   0        0.44        5.73      7.32 o 
   7  13   0      120.23       72.90     21.33 o 
   0  14   0      221.98      307.12     15.39 o 
   1  14   0      104.57       71.83      6.34 o 
   2  14   0      378.66      455.21     16.28 o 
   3  14   0      100.11      103.11     10.94 o 
   4  14   0      215.65      175.22     36.37 o 
   5  14   0      267.97      227.65     17.30 o 
   6  14   0        4.67       15.65     10.82 o 
   7  14   0       14.86      -11.50     15.68 o 
   1  15   0       55.40       54.17      6.39 o 
   2  15   0      510.90      572.90     21.56 o 
   3  15   0      287.70      285.99     17.05 o 
   4  15   0      836.47      861.41     30.60 o 
   5  15   0       29.23       27.34      9.07 o 
   6  15   0       14.26      -12.97     15.07 o 
   7  15   0       52.45       81.48     31.29 o 
   0  16   0      908.23      987.94     28.04 o 
   1  16   0      305.08      286.79     13.74 o 
   2  16   0       27.20       40.46      5.70 o 
   3  16   0      512.52      505.87     22.96 o 
   4  16   0      631.36      619.06     26.24 o 
   5  16   0      221.13      231.97     46.87 o 
   6  16   0       96.65      146.65     29.32 o 
   1  17   0      864.44      869.90     23.98 o 
   2  17   0      564.65      563.22     19.42 o 
   3  17   0      432.49      428.61     21.58 o 
   4  17   0       29.84       32.78      9.98 o 
   5  17   0       30.77       40.86     17.46 o 
   6  17   0       49.45       72.18     22.84 o 
   0  18   0       10.82       74.74      9.45 o 
   1  18   0      724.60      740.24     20.92 o 
   2  18   0     1838.04     1718.99     44.25 o 
   3  18   0      295.01      341.34     19.60 o 
   4  18   0      203.06      200.69     29.03 o 
   5  18   0      100.70       92.31     23.58 o 
   6  18   0        3.47       37.25     26.77 o 
   1  19   0       11.24       11.59      7.93 o 
   2  19   0      416.97      446.37     16.38 o 
   3  19   0      429.15      432.10     20.54 o 
   4  19   0      826.36      945.84     60.28 o 
   5  19   0      355.72      355.15     40.82 o 
   6  19   0        0.65      -12.95     14.64 o 
   0  20   0      121.47      158.58     18.61 o 
   1  20   0       87.85       92.28      8.88 o 
   2  20   0      200.95      186.57     12.60 o 
   3  20   0       28.06       12.58      5.71 o 
   4  20   0      576.52      552.95     46.52 o 
   5  20   0       12.81       52.56     29.89 o 
   6  20   0      118.94       91.52     24.97 o 
   1  21   0      906.26      795.47     24.87 o 
   2  21   0      716.42      715.28     36.77 o 
   3  21   0       21.29       23.18     11.64 o 
   4  21   0        8.27        7.03     10.28 o 
   5  21   0        8.06        0.59     14.64 o 
   6  21   0       50.97      112.88     42.18 o 
   0  22   0       36.85       74.39     19.10 o 
   1  22   0        0.26        5.81      5.92 o 
   2  22   0      169.13      166.40     12.47 o 
   3  22   0        0.78       -3.01     10.79 o 
   4  22   0       82.42       99.27     28.89 o 
   5  22   0      296.97      288.31     31.04 o 
   1  23   0      760.20      810.44     28.66 o 
   2  23   0      115.27      104.93     10.60 o 
   3  23   0        1.07       -3.00     10.39 o 
   4  23   0      312.35      306.75     37.68 o 
   5  23   0        0.34      -12.24     16.52 o 
   0  24   0      373.06      398.57     40.96 o 
   1  24   0      615.84      612.18     25.41 o 
   2  24   0        0.89        1.23      9.36 o 
   3  24   0       72.88       68.00     15.66 o 
   4  24   0       17.80       -0.46     13.78 o 
   5  24   0        2.10       -2.95     15.20 o 
   1  25   0        0.22        8.29      6.29 o 
   2  25   0      194.31      212.39     16.47 o 
   3  25   0       62.84       64.14     14.67 o 
   4  25   0      824.61      826.08     60.15 o 
   5  25   0       17.07       -3.76     21.78 o 
   0  26   0       68.81       90.39     22.02 o 
   1  26   0      610.97      616.14     31.16 o 
   2  26   0       47.77       27.67     17.54 o 
   3  26   0       48.75       75.91     21.62 o 
   4  26   0       11.25       32.46     21.80 o 
   1  27   0       92.13       75.97     12.16 o 
   2  27   0        6.59       15.38     10.22 o 
   3  27   0       12.89       12.99     10.01 o 
   4  27   0        3.09       13.72     18.84 o 
   0  28   0     1408.89     1598.45     64.27 o 
   1  28   0       80.71       57.93     15.24 o 
   2  28   0       41.60       41.36     14.32 o 
   3  28   0       81.39       76.29     18.72 o 
   1  29   0       57.35       69.90     21.19 o 
   2  29   0       99.19      120.45     22.10 o 
   3  29   0       44.54        9.61     12.14 o 
   0  30   0        6.34       28.38     18.83 o 
   1  30   0        6.04       15.29     11.40 o 
   2  30   0       10.11      -21.56     14.80 o 
   1  31   0      336.76      374.35     53.78 o 
  -8   1   1       44.22       34.40     11.98 o 
  -7   1   1      103.41       71.61     14.85 o 
  -6   1   1      152.40      118.72     21.75 o 
  -5   1   1      451.59      456.42     24.77 o 
  -4   1   1     1006.29     1064.93     30.32 o 
  -3   1   1     1908.42     1799.70     50.14 o 
  -2   1   1     1664.70     1345.31     21.05 o 
  -1   1   1     9973.24    10616.84     81.01 o 
   1   1   1     5179.48     4862.89     34.94 o 
   2   1   1        9.73       16.15      4.31 o 
   3   1   1     1364.30     1397.04     26.67 o 
   4   1   1        3.38       -1.22      5.46 o 
   5   1   1      681.94      683.73     35.98 o 
   6   1   1       77.97       73.19     11.94 o 
   7   1   1       87.37       91.71     15.62 o 
   8   1   1       23.48       36.37     12.45 o 
  -8   2   1       71.38       46.36     17.60 o 
  -7   2   1        0.17       -4.35      9.96 o 
  -6   2   1      416.24      453.39     29.19 o 
  -5   2   1     1488.33     1517.81     41.41 o 
  -4   2   1      787.87      706.33     24.81 o 
  -3   2   1     1339.30     1270.56     22.87 o 
  -2   2   1     1451.25     1450.45     21.31 o 
  -1   2   1     1375.81     1107.44     14.52 o 
   1   2   1     7486.72     7447.85     40.58 o 
   2   2   1       52.14       87.98      6.30 o 
   3   2   1      453.78      621.03     17.96 o 
   4   2   1     1337.59     1351.15     38.28 o 
   5   2   1      864.02      833.15     30.27 o 
   6   2   1        1.48       -4.67      9.03 o 
   7   2   1      136.85      157.46     18.49 o 
   8   2   1        1.84       -8.46     10.82 o 
  -8   3   1        3.98       13.60     13.15 o 
  -7   3   1       30.15       21.21     13.25 o 
  -6   3   1        4.69       -0.84      8.81 o 
  -5   3   1      584.33      620.13     30.70 o 
  -4   3   1      110.26       61.28      7.86 o 
  -3   3   1      449.01      413.81     54.26 o 
  -2   3   1     4446.28     4836.46     41.89 o 
  -1   3   1     7569.82     7815.43     36.91 o 
   0   3   1     3305.06     2690.77     57.57 o 
   1   3   1     6841.51     6370.57     63.57 o 
   2   3   1     1338.45     1438.69     21.69 o 
   3   3   1       49.44       39.60      5.59 o 
   4   3   1      110.21       77.26     22.51 o 
   5   3   1      272.45      238.28     22.61 o 
   6   3   1       33.94       12.42     11.14 o 
   7   3   1        1.49       14.74     16.22 o 
   8   3   1       10.81       31.79     12.72 o 
  -8   4   1      312.61      307.09     31.55 o 
  -7   4   1      142.31      143.72     19.13 o 
  -6   4   1      274.34      292.80     23.99 o 
  -5   4   1       83.90       86.48     13.95 o 
  -4   4   1      909.08      932.17     26.88 o 
  -3   4   1      495.03      424.95     15.56 o 
  -2   4   1      163.03      194.11      8.16 o 
  -1   4   1      624.23      673.54     12.63 o 
   0   4   1     1014.10      902.56     13.22 o 
   1   4   1      940.74     1175.46     16.75 o 
   2   4   1     2816.81     2479.65     38.54 o 
   3   4   1      753.50      988.03     22.19 o 
   4   4   1      208.65      124.26      9.69 o 
   5   4   1       56.25       75.57     11.79 o 
   6   4   1        2.22       -8.90     10.55 o 
   7   4   1        4.13       15.42     11.35 o 
   8   4   1      100.05       65.16     37.77 o 
  -8   5   1       94.97      108.64     20.02 o 
  -7   5   1      235.21      280.96     25.66 o 
  -6   5   1       68.46       34.74     12.59 o 
  -5   5   1     3212.38     3100.86     80.36 o 
  -4   5   1      174.80      174.61     12.27 o 
  -3   5   1      703.16      888.95     22.07 o 
  -2   5   1        5.16       10.13      3.78 o 
  -1   5   1      879.53      785.53     12.82 o 
   0   5   1     1641.90     1340.31     17.77 o 
   1   5   1     4868.79     4871.60     53.43 o 
   2   5   1     3155.92     3271.77     36.92 o 
   3   5   1      978.31      976.76     25.15 o 
   4   5   1     2546.45     2488.48     46.38 o 
   5   5   1      735.46      781.35     40.25 o 
   6   5   1     1635.85     1704.49     54.23 o 
   7   5   1        3.22        9.82     10.03 o 
   8   5   1       26.04       30.26     15.35 o 
  -8   6   1        1.75        9.76     11.34 o 
  -7   6   1        7.62       33.88     12.28 o 
  -6   6   1       17.82        0.24      9.79 o 
  -5   6   1       20.96       15.93     11.19 o 
  -4   6   1      453.57      443.74     18.93 o 
  -3   6   1      149.19      131.75      8.10 o 
  -2   6   1     1565.20     1693.71     24.24 o 
  -1   6   1     2383.31     2385.38     27.38 o 
   0   6   1     3042.66     3000.26     30.83 o 
   1   6   1     2726.08     3209.70     22.71 o 
   2   6   1      346.20      350.98     10.69 o 
   3   6   1       57.44       43.24      6.06 o 
   4   6   1       28.95       45.92      6.78 o 
   5   6   1      204.02      167.14     22.70 o 
   6   6   1        0.72       -2.13      9.09 o 
   7   6   1        5.90      -17.22     11.48 o 
  -7   7   1        0.08       12.98      9.42 o 
  -6   7   1       61.10       29.22     10.38 o 
  -5   7   1     1285.94     1304.83     43.12 o 
  -4   7   1      252.11      223.95     11.76 o 
  -3   7   1      307.40      251.48     11.57 o 
  -2   7   1       47.60       35.50      4.52 o 
  -1   7   1       14.40       32.69      4.83 o 
   0   7   1      326.34      264.90      7.04 o 
   1   7   1     1176.43     1028.49     14.62 o 
   2   7   1      253.32      259.69      9.26 o 
   3   7   1      148.82      204.04     12.36 o 
   4   7   1      430.08      474.76     19.03 o 
   5   7   1      353.29      312.92     26.89 o 
   6   7   1      451.64      405.44     26.74 o 
   7   7   1        1.33        1.01     17.55 o 
  -7   8   1      136.68      150.76     23.01 o 
  -6   8   1      620.22      623.62     33.61 o 
  -5   8   1       72.56       57.71     11.05 o 
  -4   8   1      265.78      270.45     15.63 o 
  -3   8   1      680.97      638.08     18.45 o 
  -2   8   1       25.47       14.18      3.62 o 
  -1   8   1      766.00      688.07     14.96 o 
   0   8   1      515.28      522.41     10.01 o 
   1   8   1     1300.49     1254.13     16.62 o 
   2   8   1     1448.27     1318.45     24.42 o 
   3   8   1      377.00      419.26     14.51 o 
   4   8   1      915.17      984.72     29.13 o 
   5   8   1     2143.04     2017.74     64.81 o 
   6   8   1       29.39       23.18      9.45 o 
   7   8   1       10.76       -2.86     23.29 o 
  -7   9   1       20.67       35.43     11.05 o 
  -6   9   1      142.85      166.84     18.63 o 
  -5   9   1        8.20       13.78      9.86 o 
  -4   9   1      299.78      279.81     16.05 o 
  -3   9   1        2.98       -3.58      3.54 o 
  -2   9   1      334.85      297.28     12.87 o 
  -1   9   1      252.22      278.71     10.20 o 
   0   9   1      717.99      762.82     12.67 o 
   1   9   1     5743.84     6078.81     38.73 o 
   2   9   1     1523.44     1658.10     24.98 o 
   3   9   1      282.59      327.35     12.81 o 
   4   9   1        0.52       -0.66      5.86 o 
   5   9   1        5.63        9.92      6.07 o 
   6   9   1      112.92      104.91     14.65 o 
   7   9   1      105.13      110.25     26.56 o 
  -7  10   1       28.95       26.74     10.05 o 
  -6  10   1       35.69       51.44     11.44 o 
  -5  10   1        6.31        2.02      6.78 o 
  -4  10   1        0.96       -3.53      5.42 o 
  -3  10   1       33.69       32.07      5.89 o 
  -2  10   1     3330.44     3538.33     43.64 o 
  -1  10   1      405.71      356.98     11.75 o 
   0  10   1        3.74        2.31      2.50 o 
   1  10   1     3364.08     3618.80     31.89 o 
   2  10   1      105.37      183.86     31.97 o 
   3  10   1       36.98       38.62      5.02 o 
   4  10   1        6.72        4.97      4.82 o 
   5  10   1      272.82      306.77     17.72 o 
   6  10   1       39.75       42.88     13.33 o 
   7  10   1      107.37      112.44     19.99 o 
  -7  11   1       81.99      127.29     17.43 o 
  -6  11   1      134.75      157.16     17.60 o 
  -5  11   1      400.05      396.56     23.64 o 
  -4  11   1      752.81      727.90     24.60 o 
  -3  11   1      493.53      490.76     17.97 o 
  -2  11   1        4.67       -2.53      4.59 o 
  -1  11   1       21.86       25.08      6.43 o 
   0  11   1     2834.93     2954.61     26.94 o 
   1  11   1       28.04       53.33      4.53 o 
   2  11   1       58.79       49.61      4.66 o 
   3  11   1        0.41       -1.12      3.77 o 
   4  11   1     2675.00     2642.71     44.24 o 
   5  11   1       16.77       13.20      5.93 o 
   6  11   1       69.86       90.82     18.01 o 
   7  11   1      100.53       91.64     18.98 o 
  -7  12   1        6.52       -3.40     25.41 o 
  -6  12   1       67.20       74.55     12.73 o 
  -5  12   1      318.52      285.46     20.65 o 
  -4  12   1        7.23        0.79      6.59 o 
  -3  12   1     1093.84     1178.34     29.16 o 
  -2  12   1       69.50       79.74      7.04 o 
  -1  12   1     1030.00     1078.89     21.38 o 
   0  12   1     3528.79     3824.00     35.02 o 
   1  12   1      607.95      671.34     15.91 o 
   2  12   1      278.90      276.90     15.26 o 
   3  12   1      234.27      253.13     11.83 o 
   4  12   1      516.92      506.11     23.09 o 
   5  12   1      188.23      172.93     13.63 o 
   6  12   1       13.63       -6.09     12.91 o 
   7  12   1       24.07       32.70     16.08 o 
  -7  13   1      327.77      297.65     41.76 o 
  -6  13   1      204.84      230.06     20.66 o 
  -5  13   1       78.18       69.04     12.53 o 
  -4  13   1       68.81      104.57     21.36 o 
  -3  13   1        0.34        8.87      5.99 o 
  -2  13   1        4.07        1.19      3.90 o 
  -1  13   1      162.28      172.13      9.35 o 
   0  13   1       20.79       42.19      4.55 o 
   1  13   1     1145.31     1159.85     23.53 o 
   2  13   1      353.19      321.09     16.83 o 
   3  13   1       95.71       94.77      8.31 o 
   4  13   1     1490.65     1482.70     32.34 o 
   5  13   1      209.30      187.27     15.27 o 
   6  13   1       17.27       32.35     20.63 o 
   7  13   1       92.93      107.38     30.35 o 
  -7  14   1      164.97      198.27     35.59 o 
  -6  14   1      152.00      131.29     15.67 o 
  -5  14   1       16.04        7.09     10.71 o 
  -4  14   1      129.88      141.96     16.30 o 
  -3  14   1      504.41      542.32     24.22 o 
  -2  14   1      339.35      314.26     13.48 o 
  -1  14   1       96.48       67.40      5.99 o 
   0  14   1      641.92      613.70     17.19 o 
   1  14   1        6.08        5.57      3.63 o 
   2  14   1       19.76        9.83      5.23 o 
   3  14   1      155.02      136.96      8.89 o 
   4  14   1       91.74      103.83      8.99 o 
   5  14   1      361.67      342.89     31.59 o 
   6  14   1      361.50      418.37     45.04 o 
   7  14   1      162.64      188.87     41.24 o 
  -6  15   1       10.55       20.31     16.23 o 
  -5  15   1      159.36      172.20     27.41 o 
  -4  15   1      575.71      560.41     30.86 o 
  -3  15   1      610.67      553.83     24.77 o 
  -2  15   1       40.74       34.62      5.48 o 
  -1  15   1      307.10      336.41     13.40 o 
   0  15   1       35.89       29.00      4.63 o 
   1  15   1     1603.79     1737.62     28.49 o 
   2  15   1      210.62      192.95     11.00 o 
   3  15   1      408.73      418.08     21.78 o 
   4  15   1      136.04      102.48      8.73 o 
   5  15   1      227.02      222.69     17.05 o 
   6  15   1       27.98        3.21     16.02 o 
   7  15   1        6.69       80.00     34.11 o 
  -6  16   1        0.14        0.43     24.20 o 
  -5  16   1        3.01       -2.41     18.86 o 
  -4  16   1      359.97      234.67     29.45 o 
  -3  16   1      815.61      777.58     29.75 o 
  -2  16   1       13.79        5.60      4.45 o 
  -1  16   1      165.74      186.77     11.17 o 
   0  16   1       24.66       14.83      4.58 o 
   1  16   1      244.41      276.14     13.06 o 
   2  16   1      331.02      273.51     12.33 o 
   3  16   1      377.97      368.83     20.36 o 
   4  16   1      889.29      862.57     28.89 o 
   5  16   1        6.25        3.25      6.54 o 
   6  16   1       13.05        6.44     13.42 o 
  -6  17   1       86.91       95.22     23.16 o 
  -5  17   1      123.30      174.77     21.38 o 
  -4  17   1      149.13      110.41     23.41 o 
  -3  17   1        0.28       -5.99      6.72 o 
  -2  17   1      234.81      222.99     15.52 o 
  -1  17   1       45.69       37.81      5.44 o 
   0  17   1      264.65      237.63     11.85 o 
   1  17   1      145.24      137.51      9.72 o 
   2  17   1      923.39      916.65     24.01 o 
   3  17   1      451.75      461.22     21.28 o 
   4  17   1       91.48       77.01     25.03 o 
   5  17   1       19.74       22.65     10.52 o 
   6  17   1      101.18       41.21     38.48 o 
  -6  18   1       74.47       42.13     31.46 o 
  -5  18   1       34.39       16.80     14.38 o 
  -4  18   1      155.84      175.71     18.26 o 
  -3  18   1      393.43      354.56     20.65 o 
  -2  18   1       25.83       21.61      5.17 o 
  -1  18   1      139.16      133.73     10.34 o 
   0  18   1     1246.55     1249.77     27.24 o 
   1  18   1      214.09      197.76     11.79 o 
   2  18   1      919.61      901.95     24.33 o 
   3  18   1       15.37        7.41      7.54 o 
   4  18   1      489.34      175.87    169.75 o 
   5  18   1      457.27      505.41     47.99 o 
   6  18   1        3.33       12.89     14.66 o 
  -6  19   1      138.89       99.46     26.64 o 
  -5  19   1      146.25      113.77     20.08 o 
  -4  19   1       10.12        7.42     14.93 o 
  -3  19   1      633.37      625.62     28.86 o 
  -2  19   1      227.95      197.36     12.99 o 
  -1  19   1       44.49       40.35      6.86 o 
   0  19   1      151.54      135.10      9.82 o 
   1  19   1       64.08       69.56      7.70 o 
   2  19   1      205.05      228.56     13.01 o 
   3  19   1       40.87       35.47      7.13 o 
   4  19   1       82.25       51.70     16.78 o 
   5  19   1        5.36      -15.60     15.78 o 
   6  19   1        0.66        2.03     53.50 o 
  -6  20   1       17.78      -16.88     32.35 o 
  -5  20   1        0.48       19.06     17.07 o 
  -4  20   1      133.61      104.27     21.41 o 
  -3  20   1       30.97       34.07      7.43 o 
  -2  20   1      665.74      675.16     23.36 o 
  -1  20   1     2351.64     2375.27     51.67 o 
   0  20   1      131.82      129.72      9.73 o 
   1  20   1      803.90      825.78     24.30 o 
   2  20   1      169.81      158.95     11.49 o 
   3  20   1        1.12        8.06      7.06 o 
   4  20   1        0.12       -4.25      6.81 o 
   5  20   1      349.92      404.74     36.18 o 
   6  20   1       32.77       23.11     27.17 o 
  -6  21   1       13.72       31.46     32.13 o 
  -5  21   1      128.88       90.52     25.73 o 
  -4  21   1      562.71      601.45     49.72 o 
  -3  21   1      204.04      217.93     19.44 o 
  -2  21   1      563.29      522.94     19.75 o 
  -1  21   1      110.72      104.89     10.91 o 
   0  21   1      306.54      317.05     15.84 o 
   1  21   1      168.37      161.34     11.34 o 
   2  21   1      122.36      137.44     10.56 o 
   3  21   1      307.38      307.02     26.42 o 
   4  21   1      319.29      277.81     23.60 o 
   5  21   1        1.29        7.81     16.68 o 
   6  21   1      175.41      213.48     56.63 o 
  -5  22   1       29.71       34.76     29.49 o 
  -4  22   1       17.49       24.41     13.69 o 
  -3  22   1        2.40        8.32     12.86 o 
  -2  22   1       55.73       62.34      8.66 o 
  -1  22   1      155.87      157.45     13.18 o 
   0  22   1       39.19       32.38      6.51 o 
   1  22   1        2.69        8.47      7.48 o 
   2  22   1       12.08        8.79      5.55 o 
   3  22   1       32.50       47.96     17.51 o 
   4  22   1       20.55        1.63     13.25 o 
   5  22   1      136.70      136.82     56.78 o 
  -5  23   1      153.29      153.65     51.02 o 
  -4  23   1      144.88      169.12     22.54 o 
  -3  23   1        3.10       18.21     11.04 o 
  -2  23   1        0.23        1.92      5.94 o 
  -1  23   1       63.05       70.74     18.67 o 
   0  23   1       15.77       28.37      9.22 o 
   1  23   1      354.50      350.40     17.14 o 
   2  23   1        7.73       -0.67      4.84 o 
   3  23   1      101.89      114.12     17.06 o 
   4  23   1       71.17       93.13     23.86 o 
   5  23   1        1.11       -3.95     28.41 o 
  -5  24   1      187.38      166.59     25.22 o 
  -4  24   1      194.51      270.44     42.31 o 
  -3  24   1      187.92      203.98     32.43 o 
  -2  24   1       18.58       26.45     11.07 o 
  -1  24   1      536.04      534.54     28.87 o 
   0  24   1       11.73       15.06      9.12 o 
   1  24   1       70.00       85.19     10.51 o 
   2  24   1      304.13      347.17     34.58 o 
   3  24   1        1.11        6.22      9.19 o 
   4  24   1      237.71      334.09     42.84 o 
   5  24   1      136.01      125.29     32.54 o 
  -5  25   1        5.69       37.10     56.39 o 
  -4  25   1       86.82       76.85     21.22 o 
  -3  25   1        0.73       -6.11     10.11 o 
  -2  25   1      101.60       91.24     11.75 o 
  -1  25   1       73.59       76.52     13.11 o 
   0  25   1      329.19      345.02     22.97 o 
   1  25   1      371.79      367.30     19.76 o 
   2  25   1       14.68        8.44     13.43 o 
   3  25   1       17.15       15.67     11.04 o 
   4  25   1      258.84      281.54     38.84 o 
   5  25   1       10.74       82.03     35.18 o 
  -4  26   1      155.63      139.65     25.60 o 
  -3  26   1       99.39      104.03     18.64 o 
  -2  26   1       12.95       -0.49     10.19 o 
  -1  26   1      147.82      170.09     24.28 o 
   0  26   1      583.31      592.47     30.52 o 
   1  26   1      233.65      260.43     34.08 o 
   2  26   1      153.78      140.46     17.76 o 
   3  26   1      145.76      128.65     34.84 o 
   4  26   1      238.17      270.49     35.96 o 
  -4  27   1       77.57       69.71     18.10 o 
  -3  27   1        0.20       -3.11     10.84 o 
  -2  27   1      370.99      380.36     39.09 o 
  -1  27   1      161.44      202.78     19.48 o 
   0  27   1      773.12      814.62     36.08 o 
   1  27   1      180.17      149.23     21.17 o 
   2  27   1       45.29       33.77     10.45 o 
   3  27   1      146.28      125.22     22.55 o 
   4  27   1        0.87       11.75     17.83 o 
  -3  28   1        7.50        6.33     11.12 o 
  -2  28   1        0.77        9.11     15.46 o 
  -1  28   1        0.79        1.06      9.69 o 
   0  28   1       79.52      108.69     14.85 o 
   1  28   1        0.20       23.33     11.97 o 
   2  28   1        3.47        1.11     12.62 o 
   3  28   1        0.05       -9.10     19.34 o 
  -3  29   1       10.86        7.03     22.14 o 
  -2  29   1       22.33       24.35     34.94 o 
  -1  29   1       25.31       69.14     29.22 o 
   0  29   1       18.71       30.33     11.11 o 
   1  29   1      152.73      163.81     29.85 o 
   2  29   1       24.71        9.56     29.80 o 
   3  29   1      111.13       67.27     28.73 o 
  -2  30   1       33.22       35.43     13.93 o 
  -1  30   1      346.81      406.08     55.44 o 
   0  30   1      522.31      522.80     41.16 o 
   1  30   1      196.04      190.08     26.14 o 
   2  30   1      121.29      120.78     35.89 o 
  -1  31   1      163.63      199.13     40.61 o 
   0  31   1        3.10       21.55     21.01 o 
   1  31   1       23.02       14.30     19.22 o 
  -8   0   2        0.66        6.87     15.60 o 
  -7   0   2       31.45       48.26     18.89 o 
  -6   0   2      569.20      502.43     44.12 o 
  -5   0   2      136.60      109.88     22.73 o 
  -4   0   2     3384.21     3385.95     68.51 o 
  -3   0   2      305.78      204.65     12.35 o 
  -2   0   2     3151.49     2970.37     45.67 o 
  -1   0   2    12630.69    11004.64     71.34 o 
   0   0   2     3529.32     4070.05     50.74 o 
   1   0   2     1275.58     1184.08     21.85 o 
   2   0   2      830.46     1008.74     28.92 o 
   3   0   2      267.59      262.12     20.23 o 
   4   0   2     1131.67      898.96    199.29 o 
   5   0   2      534.35      490.26     37.31 o 
   6   0   2     1108.29     1282.98     66.28 o 
   7   0   2      266.60      210.97     58.23 o 
   8   0   2       49.23       51.56     18.29 o 
  -8   1   2       57.73      103.56     17.64 o 
  -7   1   2       78.25       92.59     16.18 o 
  -6   1   2     1833.85     2071.35     61.90 o 
  -5   1   2      984.95      839.75     35.99 o 
  -4   1   2      352.06      382.25     16.63 o 
  -3   1   2       86.57       78.12     11.36 o 
  -2   1   2      373.57      295.02      9.90 o 
  -1   1   2      588.69      712.40     14.36 o 
   0   1   2     1269.95     1301.46     20.46 o 
   1   1   2     1756.37     1809.20     18.31 o 
   2   1   2      281.16      281.04     11.08 o 
   3   1   2       32.60       24.09      5.33 o 
   4   1   2      605.74      724.05     24.58 o 
   5   1   2        0.53        6.12      5.92 o 
   6   1   2       31.84       37.47      9.79 o 
   7   1   2       48.73       69.07     13.26 o 
   8   1   2        9.89        8.40     10.96 o 
  -8   2   2      114.09      108.91     18.30 o 
  -7   2   2       75.92       46.70     13.12 o 
  -6   2   2      109.68      130.03     17.42 o 
  -5   2   2      104.52      131.82     15.77 o 
  -4   2   2      277.33      277.90     14.83 o 
  -3   2   2       81.80       52.11      7.19 o 
  -2   2   2     1996.46     2139.46     28.74 o 
  -1   2   2        0.06       19.53      3.71 o 
   0   2   2     1820.26     1529.73     19.31 o 
   1   2   2     6276.03     6489.15     88.16 o 
   2   2   2     3263.41     3182.35     48.21 o 
   3   2   2     1624.96     1784.39     29.48 o 
   4   2   2      134.48      132.81     17.83 o 
   5   2   2       17.47       27.53      7.87 o 
   6   2   2      732.68      796.79     37.02 o 
   7   2   2      274.01      263.87     23.72 o 
   8   2   2       15.25       27.80     14.33 o 
  -8   3   2       46.87       76.18     15.53 o 
  -7   3   2        6.71        9.70     10.99 o 
  -6   3   2       28.92       32.16      9.99 o 
  -5   3   2     1963.02     2084.50     50.71 o 
  -4   3   2      503.11      595.89     23.97 o 
  -3   3   2     1354.23     1481.02     29.08 o 
  -2   3   2      641.67      606.28     14.30 o 
  -1   3   2    13993.70    13415.56    162.40 o 
   0   3   2     6501.52     6408.67     40.68 o 
   1   3   2    37644.73    33836.39    216.20 o 
   2   3   2     1929.62     1978.26     27.72 o 
   3   3   2      320.69      284.79     12.09 o 
   4   3   2      229.23      294.32     15.78 o 
   5   3   2       12.69        9.39      5.60 o 
   6   3   2      206.74      236.16     20.95 o 
   7   3   2       58.40       67.51     13.62 o 
   8   3   2      100.34       97.59     33.96 o 
  -8   4   2        0.12       11.88     15.63 o 
  -7   4   2       94.65       74.95     14.06 o 
  -6   4   2       51.91       49.90     15.56 o 
  -5   4   2       50.47       32.61      8.84 o 
  -4   4   2     1941.12     1798.08     35.11 o 
  -3   4   2      646.79      797.95     21.46 o 
  -2   4   2     4500.08     4229.70     36.74 o 
  -1   4   2      775.98      783.85     17.94 o 
   0   4   2     3282.11     2994.11     26.01 o 
   1   4   2    30417.54    27846.60    210.50 o 
   2   4   2      291.91      402.93     12.45 o 
   3   4   2      545.94      443.65     57.01 o 
   4   4   2      192.79      152.38     11.54 o 
   5   4   2      409.31      354.61     22.24 o 
   6   4   2       14.30       11.80      8.12 o 
   7   4   2       44.52       38.60     10.50 o 
   8   4   2        0.34        7.24     14.10 o 
  -8   5   2      120.91      132.48     21.52 o 
  -7   5   2      113.04      113.14     16.69 o 
  -6   5   2        1.50       21.80     10.79 o 
  -5   5   2      919.44      886.61     36.74 o 
  -4   5   2      265.55      326.69     16.58 o 
  -3   5   2      116.48       90.33      7.14 o 
  -2   5   2     1748.00     1866.34     28.76 o 
  -1   5   2     2067.88     2308.64     28.11 o 
   0   5   2       15.65       22.01      3.79 o 
   1   5   2     4396.60     3867.80     55.72 o 
   2   5   2        1.23       -2.48      4.16 o 
   3   5   2     1748.40     1853.10     37.51 o 
   4   5   2       20.83       38.95     10.41 o 
   5   5   2      401.14      443.30     30.70 o 
   6   5   2       35.03       20.79     10.20 o 
   7   5   2       15.40        8.82     13.34 o 
  -8   6   2        4.96       -4.81     14.28 o 
  -7   6   2      280.21      309.48     26.91 o 
  -6   6   2       44.17       36.15      9.83 o 
  -5   6   2     1176.24     1028.74     34.48 o 
  -4   6   2     1082.06     1111.03     27.30 o 
  -3   6   2      892.79      892.13     20.41 o 
  -2   6   2        0.47        3.09      3.79 o 
  -1   6   2     8551.16     8609.69     51.51 o 
   0   6   2     3231.15     3279.91     26.69 o 
   1   6   2     4092.15     3951.24     58.56 o 
   2   6   2       55.48       21.62      6.29 o 
   3   6   2     1429.09     1334.64     26.49 o 
   4   6   2     1443.03     1499.55     32.95 o 
   5   6   2      444.44      456.19     27.09 o 
   6   6   2      688.59      699.30     35.16 o 
   7   6   2       29.62       20.80     10.12 o 
  -7   7   2      102.44      100.48     16.06 o 
  -6   7   2       28.73       22.89     10.15 o 
  -5   7   2      996.18      950.64     32.98 o 
  -4   7   2        0.05        2.94      4.24 o 
  -3   7   2      855.39      769.09     18.82 o 
  -2   7   2        1.63        2.01      3.89 o 
  -1   7   2     3311.89     3373.20     35.50 o 
   0   7   2     8767.37     8152.44     41.97 o 
   1   7   2     1907.52     2072.66     25.22 o 
   2   7   2     2916.48     2948.84     32.65 o 
   3   7   2     1051.86     1179.58     27.16 o 
   4   7   2        6.56       13.63      6.19 o 
   5   7   2      233.46      248.11     18.84 o 
   6   7   2      540.83      532.20     30.23 o 
   7   7   2      146.12      127.00     16.82 o 
  -7   8   2        4.07       -7.43      9.50 o 
  -6   8   2       67.53       74.47     13.54 o 
  -5   8   2      238.95      205.29     16.00 o 
  -4   8   2      356.73      244.15     68.97 o 
  -3   8   2      197.05      225.91     11.31 o 
  -2   8   2     1192.01     1541.57     25.00 o 
  -1   8   2      812.22      691.85     15.93 o 
   0   8   2      654.30      598.65     13.91 o 
   1   8   2     5509.27     5580.28     45.51 o 
   2   8   2     3906.89     4081.38     40.81 o 
   3   8   2       60.96       45.63      7.41 o 
   4   8   2       13.62       15.54      6.06 o 
   5   8   2      150.06      144.63     18.41 o 
   6   8   2      393.72      381.44     31.83 o 
   7   8   2      104.47       85.89     40.08 o 
  -7   9   2       15.72       15.95     11.60 o 
  -6   9   2      390.95      414.86     27.86 o 
  -5   9   2       97.11       91.40     11.45 o 
  -4   9   2      305.07      317.77     19.25 o 
  -3   9   2      988.47     1115.53     24.83 o 
  -2   9   2     3815.16     4272.82     41.41 o 
  -1   9   2       82.85       90.35      6.86 o 
   0   9   2      252.04      154.76      8.02 o 
   1   9   2      348.23      325.80      8.53 o 
   2   9   2      974.02     1060.59     21.83 o 
   3   9   2      959.04     1009.94     21.38 o 
   4   9   2       75.38       77.92      8.41 o 
   5   9   2       13.80        8.39      6.54 o 
   6   9   2       83.60       64.25     13.25 o 
   7   9   2        7.23       -0.92     27.86 o 
  -7  10   2      108.85      113.30     16.85 o 
  -6  10   2       35.80       30.52      9.98 o 
  -5  10   2       17.99       19.60      7.80 o 
  -4  10   2      776.13      758.67     29.13 o 
  -3  10   2       93.37       96.12      9.00 o 
  -2  10   2     1012.20      966.95     23.30 o 
  -1  10   2     3744.05     3700.69     38.37 o 
   0  10   2       11.44       21.23      4.33 o 
   1  10   2      226.02      246.81      8.08 o 
   2  10   2       41.45       43.81      5.29 o 
   3  10   2        0.02        2.53      3.40 o 
   4  10   2      646.16      619.52     21.44 o 
   5  10   2      538.45      393.19    111.09 o 
   6  10   2      105.32      113.62     24.57 o 
   7  10   2      110.61      107.57     20.60 o 
  -7  11   2       48.85        7.99     28.38 o 
  -6  11   2        6.26       -2.22      8.44 o 
  -5  11   2      285.55      253.04     17.23 o 
  -4  11   2      134.43      109.16     12.16 o 
  -3  11   2      225.57      226.67     12.96 o 
  -2  11   2       17.87       14.07      5.53 o 
  -1  11   2        0.06        8.40      4.35 o 
   0  11   2     1266.17     1334.12     23.10 o 
   1  11   2        0.07        3.12      2.86 o 
   2  11   2     1333.95     1418.64     21.04 o 
   3  11   2      402.38      433.61     15.72 o 
   4  11   2      423.48      431.32     17.76 o 
   5  11   2       10.16        9.25      5.95 o 
   6  11   2      124.29      105.53     18.29 o 
   7  11   2       14.96       32.91     15.16 o 
  -7  12   2      258.21      326.39     32.36 o 
  -6  12   2       48.66       41.65     11.39 o 
  -5  12   2       38.52       41.37      8.57 o 
  -4  12   2      112.91       95.80     13.77 o 
  -3  12   2       29.89       38.89      7.34 o 
  -2  12   2      382.63      332.37     10.70 o 
  -1  12   2      377.71      362.59     13.10 o 
   0  12   2       36.79       42.33      4.74 o 
   1  12   2     4455.87     5157.26     50.54 o 
   2  12   2       15.61       13.81      3.10 o 
   3  12   2        3.69        6.08      3.08 o 
   4  12   2     1277.39     1379.15     30.80 o 
   5  12   2      611.67      453.00     69.76 o 
   6  12   2       55.87       61.42     14.85 o 
   7  12   2      119.95      107.40     25.36 o 
  -7  13   2        0.09       18.82     15.41 o 
  -6  13   2      243.44      266.02     28.23 o 
  -5  13   2      118.74      136.41     15.21 o 
  -4  13   2      336.12      286.25     23.02 o 
  -3  13   2      884.30      808.41     27.26 o 
  -2  13   2       87.99      105.85      8.66 o 
  -1  13   2      114.28      123.03      8.31 o 
   0  13   2     4027.85     4170.72     40.89 o 
   1  13   2     1110.60     1075.40     16.70 o 
   2  13   2       28.83       26.67      3.62 o 
   3  13   2      993.65     1067.80     21.05 o 
   4  13   2       52.14       58.20      6.96 o 
   5  13   2      333.68      345.36     17.84 o 
   6  13   2      253.89      253.38     27.19 o 
   7  13   2       35.94        7.62     36.61 o 
  -7  14   2        4.87      -28.41     18.94 o 
  -6  14   2       99.88      115.96     17.80 o 
  -5  14   2       16.36        3.24      6.60 o 
  -4  14   2      108.76      100.53     19.35 o 
  -3  14   2        0.45        1.67      6.01 o 
  -2  14   2       57.59       71.12      7.74 o 
  -1  14   2      249.67      289.04     12.51 o 
   0  14   2      835.99      874.01     18.73 o 
   1  14   2      198.15      168.72     18.59 o 
   2  14   2       25.97       30.19      4.29 o 
   3  14   2      133.79      153.88     12.18 o 
   4  14   2      162.50      161.58     10.59 o 
   5  14   2       85.41       47.66     11.83 o 
   6  14   2       21.32       28.67     17.78 o 
   7  14   2       18.30       13.06     20.46 o 
  -6  15   2      213.11      244.09     26.69 o 
  -5  15   2        0.32       -0.85      9.39 o 
  -4  15   2     1951.23     1855.72     60.43 o 
  -3  15   2      424.41      387.15     23.06 o 
  -2  15   2      113.53      120.82      8.73 o 
  -1  15   2      872.73      813.42     20.97 o 
   0  15   2     1123.84     1120.48     21.75 o 
   1  15   2        0.27       -1.78      2.23 o 
   2  15   2       81.13       74.15     12.26 o 
   3  15   2      173.55      150.43      8.46 o 
   4  15   2      367.25      351.26     18.86 o 
   5  15   2      283.47      316.21     20.02 o 
   6  15   2      101.37      123.95     31.29 o 
   7  15   2       28.59       34.72     21.35 o 
  -6  16   2      102.27      113.41     19.20 o 
  -5  16   2      295.28      272.04     26.43 o 
  -4  16   2      428.12      401.58     24.01 o 
  -3  16   2     1672.76     1709.21     44.86 o 
  -2  16   2        0.14        2.86      4.36 o 
  -1  16   2      748.19      674.76     18.16 o 
   0  16   2      678.28      677.33     17.37 o 
   1  16   2        2.58        4.01      3.73 o 
   2  16   2       11.73       18.01      6.70 o 
   3  16   2      248.58      239.66     25.30 o 
   4  16   2      161.18      158.20     15.18 o 
   5  16   2       34.67       45.37      8.64 o 
   6  16   2       66.56       92.80     23.56 o 
  -6  17   2       69.46       42.17     13.05 o 
  -5  17   2       35.92       19.79     17.74 o 
  -4  17   2       22.92       21.41     10.72 o 
  -3  17   2        3.57        0.61      5.84 o 
  -2  17   2       76.95       78.18      7.75 o 
  -1  17   2      395.46      330.59     14.15 o 
   0  17   2       37.37       49.02      5.60 o 
   1  17   2      307.60      280.71     13.22 o 
   2  17   2       10.62        7.72      6.92 o 
   3  17   2       10.74       13.92      7.50 o 
   4  17   2       59.09       64.39      5.86 o 
   5  17   2      542.68      592.63     52.21 o 
   6  17   2       11.84        6.81     40.71 o 
  -6  18   2       12.50        9.04     52.47 o 
  -5  18   2        1.68        3.39     22.79 o 
  -4  18   2        5.91       18.18      8.93 o 
  -3  18   2      268.63      220.26     17.41 o 
  -2  18   2       98.89       93.65      8.98 o 
  -1  18   2      703.93      665.19     20.07 o 
   0  18   2       18.73       15.41      6.31 o 
   1  18   2       40.60       35.88      7.25 o 
   2  18   2      134.77      143.84      9.52 o 
   3  18   2        0.25        0.46      9.63 o 
   4  18   2      238.55      259.94     38.45 o 
   5  18   2      267.76      292.26     31.84 o 
   6  18   2       81.83       65.85     19.57 o 
  -6  19   2       82.50       30.93     17.95 o 
  -5  19   2       25.21       39.41     13.04 o 
  -4  19   2       16.79       -9.59     11.51 o 
  -3  19   2      685.84      635.00     26.71 o 
  -2  19   2      136.56      155.97     14.44 o 
  -1  19   2      564.54      527.06     18.40 o 
   0  19   2      384.85      390.47     16.15 o 
   1  19   2     1074.45     1050.12     40.83 o 
   2  19   2      563.96      511.18     17.65 o 
   3  19   2      916.38      926.49     35.88 o 
   4  19   2      108.89      118.52     14.57 o 
   5  19   2       94.00      120.00     27.92 o 
   6  19   2       43.61       45.28     18.95 o 
  -6  20   2        1.22       34.48     32.44 o 
  -5  20   2        2.73       10.35      8.30 o 
  -4  20   2       53.72       61.40     15.03 o 
  -3  20   2       22.04       23.20      7.66 o 
  -2  20   2      716.88      696.62     22.71 o 
  -1  20   2      247.17      253.82     18.73 o 
   0  20   2      126.85      139.11     11.27 o 
   1  20   2      117.12      124.89     10.04 o 
   2  20   2     1525.82     1489.83     33.88 o 
   3  20   2        0.33       -3.32     15.08 o 
   4  20   2      125.32       71.77     44.02 o 
   5  20   2      372.10      408.39     46.71 o 
   6  20   2       55.38       47.15     37.05 o 
  -6  21   2        7.15       16.51     25.66 o 
  -5  21   2      160.94      160.44     30.18 o 
  -4  21   2       56.49       46.03     16.90 o 
  -3  21   2      154.74      134.04     12.61 o 
  -2  21   2      994.48      935.69     28.89 o 
  -1  21   2       35.43       57.85     12.98 o 
   0  21   2      182.76      192.47     12.97 o 
   1  21   2      413.94      414.94     17.55 o 
   2  21   2      280.87      251.44     13.14 o 
   3  21   2       68.41       52.59     16.03 o 
   4  21   2      222.14      237.31     32.52 o 
   5  21   2       76.26       93.38     34.37 o 
   6  21   2       13.57      -45.55     38.61 o 
  -5  22   2      174.43      258.61     47.11 o 
  -4  22   2       76.21       79.80     20.46 o 
  -3  22   2        7.34       12.12      6.92 o 
  -2  22   2       50.32       76.48      9.14 o 
  -1  22   2      554.02      556.53     33.98 o 
   0  22   2       83.46       98.93      8.77 o 
   1  22   2      307.48      294.96     15.28 o 
   2  22   2      161.73      173.34     18.64 o 
   3  22   2       39.89        5.86     13.88 o 
   4  22   2      436.58      501.51     47.36 o 
   5  22   2       59.97       57.24     20.64 o 
  -5  23   2       89.07       69.51     21.61 o 
  -4  23   2        4.78       28.50     12.28 o 
  -3  23   2        7.86        8.58      8.39 o 
  -2  23   2        2.97        4.97      7.09 o 
  -1  23   2       30.97       39.42     14.07 o 
   0  23   2       19.29       31.26      6.24 o 
   1  23   2      244.05      236.86     13.83 o 
   2  23   2        5.71        5.75      8.54 o 
   3  23   2        5.47       -0.98     15.73 o 
   4  23   2      237.62      297.89     72.33 o 
   5  23   2      574.86      644.06     58.07 o 
  -5  24   2        1.80       -4.31     15.96 o 
  -4  24   2      288.14      274.78     24.93 o 
  -3  24   2        0.14       -8.57      9.60 o 
  -2  24   2      192.71      216.44     17.28 o 
  -1  24   2        2.77       15.29     10.39 o 
   0  24   2       50.22       35.67      6.47 o 
   1  24   2       39.60       26.11     11.73 o 
   2  24   2        0.04      -14.09      9.43 o 
   3  24   2        6.94       -4.09     29.62 o 
   4  24   2        0.87        1.99     33.92 o 
   5  24   2       21.04        2.54     14.53 o 
  -5  25   2      132.52      113.78     36.63 o 
  -4  25   2        5.36       -4.04     12.38 o 
  -3  25   2      164.24      204.34     27.63 o 
  -2  25   2        0.78        0.85      6.84 o 
  -1  25   2      526.28      550.05     30.37 o 
   0  25   2       68.89       73.45     11.91 o 
   1  25   2      128.45      123.87     12.06 o 
   2  25   2      181.79      170.23     19.75 o 
   3  25   2      457.21      561.68     46.00 o 
   4  25   2       54.39       60.32     17.88 o 
  -4  26   2       33.96       34.30     12.98 o 
  -3  26   2       28.53       11.89     12.07 o 
  -2  26   2      138.69      120.06     15.63 o 
  -1  26   2       46.50       48.39     10.46 o 
   0  26   2       69.81       65.76     10.93 o 
   1  26   2       12.01       11.50     10.19 o 
   2  26   2      332.61      290.73     25.02 o 
   3  26   2       35.63        6.62     15.13 o 
   4  26   2      101.07      106.60     25.92 o 
  -4  27   2       38.28       29.99     13.01 o 
  -3  27   2       72.83       82.40     16.43 o 
  -2  27   2        0.98       -7.27     14.43 o 
  -1  27   2       35.87       46.27     10.23 o 
   0  27   2       45.57       55.21     15.18 o 
   1  27   2       55.00       73.87     16.87 o 
   2  27   2        5.04        2.45     11.66 o 
   3  27   2       43.03      104.47     43.17 o 
   4  27   2       83.44       62.29     20.30 o 
  -3  28   2       94.66      100.31     23.27 o 
  -2  28   2       73.47       77.06     37.17 o 
  -1  28   2       88.64       66.55     12.72 o 
   0  28   2       50.96       82.21     15.98 o 
   1  28   2      518.23      536.71     41.25 o 
   2  28   2        0.10      -11.42     12.62 o 
   3  28   2        1.48       10.57     21.63 o 
  -3  29   2       35.03       15.82     31.71 o 
  -2  29   2      130.00      135.76     22.73 o 
  -1  29   2       80.28      102.02     19.55 o 
   0  29   2      630.82      553.07     39.10 o 
   1  29   2        0.02        3.32      9.96 o 
   2  29   2        0.04       -1.82     14.84 o 
   3  29   2      114.89      133.34     35.92 o 
  -2  30   2       33.96       46.76     14.28 o 
  -1  30   2       45.84       23.13     16.57 o 
   0  30   2       30.47       27.89     10.86 o 
   1  30   2        1.41        4.73     12.05 o 
   2  30   2        0.71      -23.54     17.24 o 
  -1  31   2       90.59       80.79     28.29 o 
   1  31   2      246.76      244.72     35.09 o 
  -8   1   3        9.27       22.08     11.19 o 
  -7   1   3      117.74      141.37     18.87 o 
  -6   1   3      524.34      657.23     35.81 o 
  -5   1   3        5.20        6.45      8.43 o 
  -4   1   3       18.37       15.20      4.89 o 
  -3   1   3      421.45      428.22     71.79 o 
  -2   1   3      874.83     1006.19     17.63 o 
  -1   1   3     7957.31     8913.88    128.48 o 
   0   1   3       13.81       16.72      4.91 o 
   1   1   3    10094.99     9157.90     60.48 o 
   2   1   3      332.67      273.98     10.85 o 
   3   1   3      138.33      143.93      9.97 o 
   4   1   3     1241.26     1286.52     32.58 o 
   5   1   3      123.64       99.09     11.42 o 
   6   1   3        9.28        7.38      7.67 o 
   7   1   3      226.14      236.44     25.87 o 
   8   1   3        0.92       25.60     13.92 o 
  -8   2   3      159.15      120.14     18.48 o 
  -7   2   3       50.35       39.94     10.70 o 
  -6   2   3       87.77       86.87     14.30 o 
  -5   2   3       51.62       75.76     10.87 o 
  -4   2   3     2703.27     2713.74     44.62 o 
  -3   2   3      612.47      475.08     54.45 o 
  -2   2   3     1089.76     1024.14     16.79 o 
  -1   2   3       57.68       60.07      7.56 o 
   0   2   3     4267.12     4263.23     51.70 o 
   1   2   3     5194.12     5375.32     33.91 o 
   2   2   3     3372.43     3503.00     35.88 o 
   3   2   3     1080.78     1227.33     25.56 o 
   4   2   3        0.93        1.34      7.74 o 
   5   2   3       80.98       69.38      9.57 o 
   6   2   3      227.93      241.30     24.12 o 
   7   2   3       96.89       61.87     13.01 o 
   8   2   3      172.43      166.58     30.18 o 
  -8   3   3       16.46       -5.70     11.06 o 
  -7   3   3        1.07       -0.05     11.93 o 
  -6   3   3     1147.72     1155.30     46.75 o 
  -5   3   3      277.54      248.51     17.39 o 
  -4   3   3      291.75      271.48     13.75 o 
  -3   3   3      170.97      233.54     25.38 o 
  -2   3   3        3.97        5.05      3.59 o 
  -1   3   3     2109.46     2399.45     25.97 o 
   0   3   3     2324.54     2386.63     70.86 o 
   1   3   3      982.22      836.00     17.45 o 
   2   3   3      252.67      200.43      8.64 o 
   3   3   3        0.00       37.32      6.33 o 
   4   3   3       63.78       53.18      7.39 o 
   5   3   3        0.23        2.93      5.70 o 
   6   3   3       28.98       32.06      7.54 o 
   7   3   3       51.64       49.88     12.50 o 
  -8   4   3        0.02        6.51     11.74 o 
  -7   4   3      108.23      150.46     20.33 o 
  -6   4   3       25.14       44.14     11.78 o 
  -5   4   3     2365.63     2319.36     86.51 o 
  -4   4   3     1959.78     2025.49     37.12 o 
  -3   4   3       74.18       33.14      5.73 o 
  -2   4   3     1390.89     1464.14     27.19 o 
  -1   4   3      539.20      659.37     24.68 o 
   0   4   3     3116.83     3345.63     28.74 o 
   1   4   3     1269.24     1183.48     20.23 o 
   2   4   3       97.78      119.24      6.33 o 
   3   4   3       16.66        6.35      3.65 o 
   4   4   3      316.70      318.38     15.88 o 
   5   4   3      164.59      179.84     16.21 o 
   6   4   3       14.23        8.67      9.36 o 
   7   4   3        1.33        4.21      9.39 o 
  -8   5   3        7.58        2.84     14.03 o 
  -7   5   3      137.31      171.08     21.43 o 
  -6   5   3      916.45      853.67     40.63 o 
  -5   5   3      555.59      573.03     26.70 o 
  -4   5   3      243.54      236.90     12.29 o 
  -3   5   3      589.87      444.57     40.31 o 
  -2   5   3        3.35       18.14      5.74 o 
  -1   5   3    19809.32    18923.51    134.84 o 
   0   5   3      208.02      192.06      7.15 o 
   1   5   3     6820.05     6789.92    113.59 o 
   2   5   3     1017.80     1082.60     21.71 o 
   3   5   3      334.01      430.75     50.43 o 
   4   5   3      185.67      171.53     11.76 o 
   5   5   3     1671.70     1652.30     39.68 o 
   6   5   3      923.54      919.22     38.96 o 
   7   5   3      216.98      174.62     19.19 o 
  -7   6   3      106.47      114.85     16.47 o 
  -6   6   3      215.14      253.96     22.62 o 
  -5   6   3      631.53      563.93     26.69 o 
  -4   6   3      509.46      566.62     18.68 o 
  -3   6   3     3887.10     4386.89     50.06 o 
  -2   6   3      352.83      294.06     12.67 o 
  -1   6   3     1011.90      903.57     17.96 o 
   0   6   3      107.15      347.22     50.59 o 
   1   6   3     2596.38     2501.22     47.90 o 
   2   6   3     1195.74     1129.07     30.14 o 
   3   6   3        0.23       62.59     16.55 o 
   4   6   3       60.01       46.16      7.44 o 
   5   6   3       64.24       41.65     18.41 o 
   6   6   3        9.61       28.37     13.18 o 
   7   6   3        0.57       -7.53     12.18 o 
  -7   7   3      154.04      159.19     20.02 o 
  -6   7   3      332.03      364.84     26.47 o 
  -5   7   3       83.93       67.04     10.72 o 
  -4   7   3      199.35      204.50     12.88 o 
  -3   7   3      657.15      739.14     25.83 o 
  -2   7   3     2486.72     2929.50     46.60 o 
  -1   7   3        0.12        6.45      4.06 o 
   0   7   3     2662.87     2881.86     30.25 o 
   1   7   3     1656.23     1891.53     42.89 o 
   2   7   3       24.99       12.46      7.48 o 
   3   7   3       12.83       -1.88      7.69 o 
   4   7   3       53.23       35.89      6.93 o 
   5   7   3     2778.74     2732.99     75.95 o 
   6   7   3      238.28      270.87     27.86 o 
   7   7   3      136.58      104.34     20.84 o 
  -7   8   3      297.06      276.36     25.47 o 
  -6   8   3        1.25       24.50     10.89 o 
  -5   8   3      240.97      237.79     17.42 o 
  -4   8   3      479.40      393.64     66.47 o 
  -3   8   3        2.64        2.45      9.62 o 
  -2   8   3      622.03      517.33     14.70 o 
  -1   8   3       81.79       88.25      6.77 o 
   0   8   3     2442.78     2422.63     25.25 o 
   1   8   3     2679.43     2503.75     32.07 o 
   2   8   3      176.32      202.82      9.19 o 
   3   8   3     2922.07     2987.74     44.91 o 
   4   8   3      468.84      445.27     19.31 o 
   5   8   3      986.06      839.32    112.66 o 
   6   8   3      416.31      460.01     35.30 o 
   7   8   3        0.02        7.28     26.14 o 
  -7   9   3        8.81        2.11      8.95 o 
  -6   9   3        7.09       46.24     11.86 o 
  -5   9   3      351.27      354.23     23.76 o 
  -4   9   3      936.99      936.43     33.01 o 
  -3   9   3       95.85      140.57     11.38 o 
  -2   9   3     1078.94     1203.47     22.17 o 
  -1   9   3      246.71      285.97     11.37 o 
   0   9   3     2181.98     2147.76     24.95 o 
   1   9   3        8.65       24.12      4.60 o 
   2   9   3      616.15      645.52     22.73 o 
   3   9   3     2854.96     2826.71     33.36 o 
   4   9   3       76.08       61.00      9.06 o 
   5   9   3       59.35       56.18      9.91 o 
   6   9   3      178.23      143.80     20.56 o 
   7   9   3      189.12      184.97     24.78 o 
  -7  10   3       23.94       15.75     12.93 o 
  -6  10   3        1.77        3.54      8.41 o 
  -5  10   3       12.93       -5.05      8.10 o 
  -4  10   3        1.13       -1.19      8.12 o 
  -3  10   3        6.21        3.85      4.57 o 
  -2  10   3      384.00      333.44     12.73 o 
  -1  10   3       23.41       30.74      5.33 o 
   0  10   3     1802.22     1883.66     24.40 o 
   1  10   3     1756.00     1667.42     32.51 o 
   2  10   3     4249.93     4277.09     77.60 o 
   3  10   3      807.90      896.13     17.66 o 
   4  10   3      600.17      557.81     19.35 o 
   5  10   3       45.55       32.36      6.98 o 
   6  10   3      124.60      148.83     21.19 o 
   7  10   3       29.52       20.14     19.40 o 
  -7  11   3      215.03      207.04     26.84 o 
  -6  11   3      397.33      418.56     38.67 o 
  -5  11   3        4.20       -1.10      8.94 o 
  -4  11   3        4.69        3.71      5.79 o 
  -3  11   3      471.50      452.30     17.61 o 
  -2  11   3      597.57      573.33     15.58 o 
  -1  11   3     1663.38     1571.72     26.92 o 
   0  11   3     2702.71     2799.62     31.70 o 
   1  11   3        6.93       12.38      5.09 o 
   2  11   3     2004.65     1889.19     39.08 o 
   3  11   3      898.35      865.55     17.21 o 
   4  11   3      392.85      387.69     15.94 o 
   5  11   3      105.05      111.02     10.74 o 
   6  11   3       74.67       61.09     17.29 o 
   7  11   3       69.77       72.23     17.36 o 
  -7  12   3        5.31       24.61     15.27 o 
  -6  12   3      160.62      172.01     23.68 o 
  -5  12   3       20.22       12.96     18.35 o 
  -4  12   3      264.01      240.07     15.61 o 
  -3  12   3       43.84       56.21      7.21 o 
  -2  12   3       23.96       20.64      4.14 o 
  -1  12   3      781.07      909.00     21.09 o 
   0  12   3       78.37       75.44      6.02 o 
   1  12   3       21.28       15.31      3.26 o 
   2  12   3      188.46      193.41     10.05 o 
   3  12   3     1793.83     1745.73     23.78 o 
   4  12   3       89.31       81.38      7.88 o 
   5  12   3        0.35        2.93      4.88 o 
   6  12   3      177.03      143.15     26.17 o 
   7  12   3       75.37       47.40     18.23 o 
  -7  13   3        7.21        5.26     10.22 o 
  -6  13   3        9.50        2.26     20.01 o 
  -5  13   3      150.72      186.51     33.33 o 
  -4  13   3        0.15      -10.18      6.79 o 
  -3  13   3       88.76       68.12      7.43 o 
  -2  13   3      102.82      100.04      6.71 o 
  -1  13   3      389.80      375.49     14.17 o 
   0  13   3     2793.12     2918.50     30.96 o 
   1  13   3      137.27       99.96      5.42 o 
   2  13   3      175.31      246.37     13.15 o 
   3  13   3     2106.82     1976.80     31.81 o 
   4  13   3       55.49       64.61      6.99 o 
   5  13   3      334.08      331.41     19.79 o 
   6  13   3       86.44      147.19     21.01 o 
   7  13   3      113.24      111.93     27.13 o 
  -7  14   3       48.85       61.48     32.31 o 
  -6  14   3      133.63      127.96     21.23 o 
  -5  14   3      436.77      414.05     32.15 o 
  -4  14   3      608.85      513.88     23.76 o 
  -3  14   3       20.90        9.46      5.79 o 
  -2  14   3     1180.58     1212.42     19.94 o 
  -1  14   3      232.43      216.03     12.33 o 
   0  14   3        6.87       15.42      4.20 o 
   1  14   3      937.19      899.68     48.63 o 
   2  14   3       42.72       54.23      7.43 o 
   3  14   3     1296.98     1249.87     34.81 o 
   4  14   3       47.98       57.64      6.05 o 
   5  14   3        6.18        1.20      7.63 o 
   6  14   3      184.99      216.60     33.55 o 
   7  14   3       28.57        5.23     17.27 o 
  -6  15   3      195.33      188.13     24.39 o 
  -5  15   3       57.48       77.52     16.60 o 
  -4  15   3      272.85      293.28     21.10 o 
  -3  15   3       30.75       19.49      6.01 o 
  -2  15   3      176.79      186.20     10.96 o 
  -1  15   3      168.53      161.90     11.25 o 
   0  15   3      885.06      925.98     18.65 o 
   1  15   3        5.40        5.50      2.96 o 
   2  15   3        5.89       11.17      3.46 o 
   3  15   3       50.33       72.95      6.07 o 
   4  15   3       41.18       31.15      4.84 o 
   5  15   3      479.11      506.24     32.31 o 
   6  15   3        2.29       11.03     29.33 o 
  -6  16   3       34.93       53.53     14.82 o 
  -5  16   3      108.86       97.20     17.01 o 
  -4  16   3      268.98      275.54     21.03 o 
  -3  16   3      173.68      169.07     13.10 o 
  -2  16   3      392.11      396.42     15.91 o 
  -1  16   3      353.76      417.58     13.62 o 
   0  16   3       70.82       78.77      5.93 o 
   1  16   3      507.77      537.47     13.43 o 
   2  16   3      478.68      531.12     23.98 o 
   3  16   3      239.68      269.98     10.73 o 
   4  16   3       16.75       10.71      3.19 o 
   5  16   3      124.89      128.59     15.32 o 
   6  16   3       14.42       46.99     17.18 o 
  -6  17   3      545.29      510.94     39.03 o 
  -5  17   3        9.27       14.32     10.35 o 
  -4  17   3       77.85       47.84     11.37 o 
  -3  17   3      904.62      827.23     28.42 o 
  -2  17   3       87.36       76.68      8.44 o 
  -1  17   3      583.34      528.05     15.01 o 
   0  17   3      854.29      824.73     80.57 o 
   1  17   3       96.58      118.69      7.48 o 
   2  17   3       89.08       84.97     10.99 o 
   3  17   3       23.16        9.60     10.13 o 
   4  17   3      710.54      770.60     36.13 o 
   5  17   3      396.82      525.67     49.74 o 
   6  17   3       63.99       58.01     17.67 o 
  -6  18   3       11.88        7.49     17.88 o 
  -5  18   3      144.50      170.95     22.33 o 
  -4  18   3        3.58        2.18      6.61 o 
  -3  18   3      342.63      352.33     19.17 o 
  -2  18   3      253.42      237.87     15.75 o 
  -1  18   3      944.62      976.69     18.45 o 
   0  18   3       26.27       40.25      5.51 o 
   1  18   3      577.91      614.90     16.19 o 
   2  18   3      183.66      197.68     14.14 o 
   3  18   3     1242.72     1168.31     36.56 o 
   4  18   3     1086.44     1123.50     37.39 o 
   5  18   3      201.28      200.50     32.92 o 
   6  18   3      132.01      160.41     56.72 o 
  -6  19   3       28.75      -16.26     18.33 o 
  -5  19   3        1.12        6.58     10.90 o 
  -4  19   3        0.23       10.57     10.10 o 
  -3  19   3      205.00      176.44     13.92 o 
  -2  19   3      412.15      388.23     17.65 o 
  -1  19   3       86.04       80.50      8.97 o 
   0  19   3       79.45      103.99      8.05 o 
   1  19   3        8.03       11.11      5.72 o 
   2  19   3      361.08      304.46     18.05 o 
   3  19   3       14.04       11.56     10.15 o 
   4  19   3      246.51      271.74     35.06 o 
   5  19   3        7.46       -2.15     23.22 o 
   6  19   3        8.04       -2.67     17.85 o 
  -6  20   3        7.71        7.69     28.83 o 
  -5  20   3      177.42      170.15     25.25 o 
  -4  20   3        3.68       15.81     15.23 o 
  -3  20   3        9.68        5.36      6.30 o 
  -2  20   3      532.70      477.45     19.62 o 
  -1  20   3      188.74      199.18     13.32 o 
   0  20   3      384.84      370.02     15.46 o 
   1  20   3      571.01      532.70     21.36 o 
   2  20   3      120.28      125.75     12.41 o 
   3  20   3      413.73      414.77     38.22 o 
   4  20   3      433.02      495.55     45.59 o 
   5  20   3       72.23       54.80     19.63 o 
   6  20   3      107.30       63.25     24.99 o 
  -6  21   3      234.70      227.16     55.66 o 
  -5  21   3        7.89       22.47     18.06 o 
  -4  21   3        4.06       -9.70     11.33 o 
  -3  21   3      225.20      250.86     17.16 o 
  -2  21   3       80.67       84.41      9.95 o 
  -1  21   3       56.48       55.91      8.67 o 
   0  21   3      326.85      284.59     17.19 o 
   1  21   3      357.22      377.50     17.78 o 
   2  21   3      131.05      166.61     14.89 o 
   3  21   3      332.58      322.86     34.93 o 
   4  21   3        9.21      -11.82     15.15 o 
   5  21   3      517.66      641.58     56.63 o 
  -5  22   3       43.66       56.20     29.06 o 
  -4  22   3        0.17        3.34     17.54 o 
  -3  22   3       70.30       58.78     14.80 o 
  -2  22   3      141.61      130.48     12.06 o 
  -1  22   3      880.31      997.15     61.02 o 
   0  22   3      143.06      143.00     11.86 o 
   1  22   3       43.40       24.75      9.50 o 
   2  22   3       77.80       49.57      8.71 o 
   3  22   3        6.91       -7.73     32.71 o 
   4  22   3        0.47        7.77     17.54 o 
   5  22   3       32.07       35.45     19.39 o 
  -5  23   3      142.71      112.60     45.72 o 
  -4  23   3        0.17       -1.77     10.14 o 
  -3  23   3      296.44      297.55     21.85 o 
  -2  23   3      241.03      244.40     21.23 o 
  -1  23   3      450.73      456.37     68.24 o 
   0  23   3      138.13      154.89     10.94 o 
   1  23   3       23.32       16.72      5.35 o 
   2  23   3       33.63       29.83     13.79 o 
   3  23   3      110.33      122.21     23.91 o 
   4  23   3       36.56       36.73     16.15 o 
   5  23   3      147.86      182.80     87.22 o 
  -5  24   3      153.16      127.84     34.84 o 
  -4  24   3       61.06      116.48     19.28 o 
  -3  24   3       17.28       11.56      7.58 o 
  -2  24   3      589.66      604.61     33.19 o 
  -1  24   3        0.17        0.41     10.75 o 
   0  24   3        7.23       11.17      5.22 o 
   1  24   3      236.99      261.62     15.81 o 
   2  24   3      121.80       80.14     14.98 o 
   3  24   3      317.23      307.72     42.06 o 
   4  24   3      299.37      389.29     46.69 o 
   5  24   3       71.59       60.25     30.01 o 
  -4  25   3       67.68       56.46     13.30 o 
  -3  25   3       14.64       23.02     12.53 o 
  -2  25   3       13.23       14.61      8.86 o 
  -1  25   3       32.01       32.52     16.12 o 
   0  25   3        6.58        4.64      6.94 o 
   1  25   3        2.02       -1.86      7.16 o 
   2  25   3      765.90      769.91     40.22 o 
   3  25   3       85.35      135.84     25.01 o 
   4  25   3        5.36       -7.68     14.56 o 
  -4  26   3      401.45      384.16     34.12 o 
  -3  26   3      113.46      139.55     23.83 o 
  -2  26   3       98.61      121.15     20.19 o 
  -1  26   3       18.89       43.87     10.58 o 
   0  26   3      159.78      150.85     15.56 o 
   1  26   3      386.25      415.54     37.46 o 
   2  26   3       53.48       91.54     18.42 o 
   3  26   3       84.34      126.46     23.01 o 
   4  26   3       88.90      131.27     38.51 o 
  -4  27   3        1.46       -1.61     10.00 o 
  -3  27   3      113.23      151.78     25.94 o 
  -2  27   3       17.65       18.65     22.11 o 
  -1  27   3      651.45      672.86     32.61 o 
   0  27   3       47.80       87.84     16.84 o 
   1  27   3        8.27        6.23     10.13 o 
   2  27   3        2.76      -10.50     20.35 o 
   3  27   3      125.71      113.83     24.21 o 
   4  27   3       92.07      119.30     25.81 o 
  -3  28   3      292.24      304.68     49.46 o 
  -2  28   3       81.55      111.51     21.58 o 
  -1  28   3       23.00        8.26      6.63 o 
   0  28   3      230.18      250.65     26.92 o 
   1  28   3        0.64       -5.89      9.24 o 
   2  28   3        2.60      -14.91     17.51 o 
   3  28   3       43.06       44.08     22.55 o 
  -3  29   3       47.75       42.89     15.51 o 
  -2  29   3        8.85      -15.64     16.01 o 
  -1  29   3      128.09      159.80     23.36 o 
   0  29   3      118.07      134.59     35.12 o 
   1  29   3      116.02      107.18     28.89 o 
   2  29   3       52.55       44.94     23.84 o 
   3  29   3        5.78       17.71     21.46 o 
  -2  30   3      331.61      480.44     64.07 o 
  -1  30   3        6.00      -32.67     21.78 o 
   0  30   3        0.25      -19.34     18.77 o 
   1  30   3      371.95      335.78     33.13 o 
   2  30   3        2.00      -28.38     18.92 o 
  -1  31   3       41.83       64.21     24.67 o 
   1  31   3       23.99       48.79     19.94 o 
  -8   0   4      139.81      157.51     30.92 o 
  -7   0   4      100.98      141.75     35.57 o 
  -6   0   4      655.68      702.13     53.15 o 
  -5   0   4      646.38      662.18     46.37 o 
  -4   0   4      677.87      677.24     25.22 o 
  -3   0   4      732.95      472.60    139.17 o 
  -2   0   4     2033.18     1879.60     44.13 o 
  -1   0   4     4603.04     4303.93     85.97 o 
   0   0   4    16082.08    16087.31    143.26 o 
   1   0   4       30.75       12.51      9.87 o 
   2   0   4      206.21      210.99     14.78 o 
   3   0   4     3723.20     3952.29    100.33 o 
   4   0   4       21.10       21.05     13.22 o 
   5   0   4        2.86        1.87      9.47 o 
   6   0   4     1175.01     1164.20     61.81 o 
   7   0   4      123.21      136.36     25.50 o 
  -8   1   4        2.89       -7.35     11.27 o 
  -7   1   4      160.40      151.11     19.65 o 
  -6   1   4     1443.85     1371.50     51.68 o 
  -5   1   4        0.03       -0.99      7.55 o 
  -4   1   4      323.57      287.50     16.38 o 
  -3   1   4      689.28      630.16     56.08 o 
  -2   1   4     2523.29     2537.93     33.17 o 
  -1   1   4     6439.76     6223.67     73.49 o 
   0   1   4    15707.88    16154.30     81.78 o 
   1   1   4    19777.92    19132.37    126.17 o 
   2   1   4      364.41      423.27     15.11 o 
   3   1   4      135.47      123.05      9.36 o 
   4   1   4      153.76      141.64     11.90 o 
   5   1   4       21.96        8.31      8.42 o 
   6   1   4      362.35      390.10     25.67 o 
   7   1   4       10.67        7.53      8.37 o 
  -8   2   4       23.47       10.38     10.56 o 
  -7   2   4        0.70       12.59     14.41 o 
  -6   2   4        2.54       11.82     10.29 o 
  -5   2   4      407.36      410.49     22.38 o 
  -4   2   4      514.70      468.17     17.65 o 
  -3   2   4      651.16      655.61     17.80 o 
  -2   2   4      290.18      218.30      9.64 o 
  -1   2   4      338.44      335.92     12.11 o 
   0   2   4    18556.28    18294.95    188.72 o 
   1   2   4     1106.44     1185.04     20.05 o 
   2   2   4     1087.18     1193.20     22.98 o 
   3   2   4       31.13       19.90      4.95 o 
   4   2   4       14.64       18.66      5.84 o 
   5   2   4        7.57        2.98      5.55 o 
   6   2   4       24.15       21.58     10.82 o 
   7   2   4       40.73       52.22     12.92 o 
  -8   3   4       91.63      116.26     21.38 o 
  -7   3   4      370.64      374.98     29.90 o 
  -6   3   4      199.28      283.72     24.69 o 
  -5   3   4      480.89      517.36     26.94 o 
  -4   3   4     2444.36     2328.88     36.20 o 
  -3   3   4      128.15      110.80     13.16 o 
  -2   3   4     1288.97     1205.89     21.25 o 
  -1   3   4       25.02       51.74      7.86 o 
   0   3   4    16372.45    16080.38     69.30 o 
   1   3   4     3838.17     4378.01     39.97 o 
   2   3   4      135.77      124.83      7.80 o 
   3   3   4     1687.01     1693.49     33.07 o 
   4   3   4      255.62      219.97     14.78 o 
   5   3   4       37.96       21.11      8.04 o 
   6   3   4      100.66       84.36     15.09 o 
   7   3   4      986.70      978.20     63.52 o 
  -7   4   4        0.54        1.63     10.77 o 
  -6   4   4      300.29      235.80     21.80 o 
  -5   4   4     1855.30     1767.91     59.15 o 
  -4   4   4      186.47      266.19     12.79 o 
  -3   4   4     3991.19     4381.98     45.52 o 
  -2   4   4     1493.58     1613.32     24.42 o 
  -1   4   4     2406.86     2653.18     64.21 o 
   0   4   4        0.38       18.73      4.70 o 
   1   4   4     1594.67     1607.81     22.18 o 
   2   4   4     2624.35     2348.44     29.01 o 
   3   4   4     1342.03     1442.86     30.21 o 
   4   4   4      131.84      205.41     14.41 o 
   5   4   4       24.40       27.97      6.97 o 
   6   4   4       27.66        5.47      7.86 o 
   7   4   4       17.11        8.83     10.38 o 
  -7   5   4      154.06      231.08     23.80 o 
  -6   5   4        0.67        6.88     11.48 o 
  -5   5   4     1053.91     1000.95     58.82 o 
  -4   5   4        5.37        5.77      6.34 o 
  -3   5   4      880.59      892.95     20.75 o 
  -2   5   4      143.02       91.35      6.25 o 
  -1   5   4     3110.77     3404.41     43.66 o 
   0   5   4      170.14      147.77      7.49 o 
   1   5   4     1197.03     1218.30     17.35 o 
   2   5   4      371.64      372.27     17.38 o 
   3   5   4      688.49      673.78     18.23 o 
   4   5   4      161.73      165.10     11.37 o 
   5   5   4       52.03        1.26      8.72 o 
   6   5   4       58.51       52.27     14.55 o 
   7   5   4       24.47       34.82     12.82 o 
  -7   6   4       66.81       95.25     17.94 o 
  -6   6   4     1646.51     1650.57     56.39 o 
  -5   6   4      604.73      508.74     27.60 o 
  -4   6   4      461.64      483.07     24.53 o 
  -3   6   4      729.19      906.20     23.99 o 
  -2   6   4      316.52      381.98     13.80 o 
  -1   6   4     3769.82     3908.92     42.63 o 
   0   6   4      193.55       98.21      5.20 o 
   1   6   4       39.44       40.23     12.40 o 
   2   6   4      153.59      132.24      9.86 o 
   3   6   4     1173.09     1337.97     33.91 o 
   4   6   4     1443.68     1353.05     32.73 o 
   5   6   4      843.32      908.91     55.15 o 
   6   6   4      134.34      124.49     19.22 o 
   7   6   4      167.48      133.95     28.86 o 
  -7   7   4       49.76       73.50     15.50 o 
  -6   7   4       36.89       12.65     10.40 o 
  -5   7   4      129.79       87.95     10.00 o 
  -4   7   4      470.45      453.53     24.05 o 
  -3   7   4      523.04      567.51     21.06 o 
  -2   7   4     1314.79     1435.35     25.11 o 
  -1   7   4     5244.19     4930.31     49.08 o 
   0   7   4       12.43        2.67      4.88 o 
   1   7   4      269.38      313.80     19.05 o 
   2   7   4     4382.25     4239.36    215.08 o 
   3   7   4     1906.35     1905.38     37.81 o 
   4   7   4      185.39      187.13     12.52 o 
   5   7   4      292.44      289.77     19.39 o 
   6   7   4       26.33       24.82     13.01 o 
   7   7   4      161.27      209.51     26.69 o 
  -7   8   4        1.19       18.43     12.40 o 
  -6   8   4        0.23        3.66     16.01 o 
  -5   8   4      275.12      258.66     22.92 o 
  -4   8   4      115.62      129.25     12.26 o 
  -3   8   4       74.50       76.24      8.24 o 
  -2   8   4     3922.78     4517.95     44.59 o 
  -1   8   4     1388.57     1287.90     25.96 o 
   0   8   4      965.52      987.81     24.85 o 
   1   8   4      466.26      511.00     13.88 o 
   2   8   4      203.74      199.67     18.44 o 
   3   8   4        2.04        0.93      2.69 o 
   4   8   4      454.45      521.85     21.68 o 
   5   8   4      103.32      108.09     12.66 o 
   6   8   4       29.97       35.44     12.23 o 
   7   8   4       24.18       12.69     23.11 o 
  -7   9   4       83.47      101.77     19.22 o 
  -6   9   4      165.29      166.01     23.33 o 
  -5   9   4      111.55       99.73     19.99 o 
  -4   9   4      605.24      557.91     21.55 o 
  -3   9   4        7.36       10.32      4.71 o 
  -2   9   4     1464.99     1483.86     25.86 o 
  -1   9   4      403.75      396.46     15.12 o 
   0   9   4      440.88      410.65     15.19 o 
   1   9   4      152.08      149.39      8.23 o 
   2   9   4     4203.97     4555.26     84.69 o 
   3   9   4       77.34       63.45      5.53 o 
   4   9   4      152.27      184.72     13.08 o 
   5   9   4      840.14      879.27     41.25 o 
   6   9   4       31.73       26.64      8.26 o 
   7   9   4       40.49       37.58     13.59 o 
  -7  10   4        2.25       20.39     13.66 o 
  -6  10   4       82.36      106.58     18.39 o 
  -5  10   4      423.09      456.91     33.77 o 
  -4  10   4       84.89       45.45     10.22 o 
  -3  10   4      122.79      113.33      8.89 o 
  -2  10   4      215.15      212.58     10.33 o 
  -1  10   4      315.73      269.16     13.60 o 
   0  10   4     3852.08     3899.21     35.94 o 
   1  10   4     1165.16     1117.80     24.72 o 
   2  10   4        5.69       11.63      7.09 o 
   3  10   4     1383.73     1308.23     27.79 o 
   4  10   4      756.82      684.74     19.82 o 
   5  10   4       16.44        9.81      5.77 o 
   6  10   4       31.61       29.44     14.42 o 
   7  10   4        0.09       11.53     10.48 o 
  -7  11   4        9.29        1.14     14.73 o 
  -6  11   4        1.96        4.72     11.95 o 
  -5  11   4      108.46       90.24     16.51 o 
  -4  11   4      416.36      316.99     75.29 o 
  -3  11   4      308.59      344.89     15.12 o 
  -2  11   4      644.91      647.24     17.46 o 
  -1  11   4      386.71      408.51     15.98 o 
   0  11   4     4578.48     4912.51     41.88 o 
   1  11   4      398.70      448.57     18.23 o 
   2  11   4      264.96      271.80     21.97 o 
   3  11   4     1327.56     1348.15     30.93 o 
   4  11   4       76.40       88.72      7.09 o 
   5  11   4       33.71       42.05      6.93 o 
   6  11   4        9.36        0.06     10.59 o 
   7  11   4       25.65       -1.55     27.91 o 
  -7  12   4        3.77       -3.04     10.94 o 
  -6  12   4      182.48      211.35     25.37 o 
  -5  12   4      425.41      433.35     32.92 o 
  -4  12   4       21.50       41.75      7.92 o 
  -3  12   4       56.69       97.42      8.51 o 
  -2  12   4      544.51      641.44     17.45 o 
  -1  12   4     1830.51     2014.72     35.57 o 
   0  12   4      114.13      120.46      7.44 o 
   1  12   4      881.31      866.96     40.06 o 
   2  12   4      291.29      304.41     20.54 o 
   3  12   4     1824.76     1810.09     54.83 o 
   4  12   4        9.30       30.20      5.28 o 
   5  12   4      185.64      156.35     12.79 o 
   6  12   4       84.71       67.51     14.13 o 
   7  12   4      127.17      122.31     27.95 o 
  -7  13   4       12.41        1.32     17.63 o 
  -6  13   4       48.16       69.66     16.48 o 
  -5  13   4       73.75       92.35     17.23 o 
  -4  13   4      627.41      567.00     22.68 o 
  -3  13   4      711.44      727.23     20.78 o 
  -2  13   4      102.35      100.76      7.35 o 
  -1  13   4     2182.86     2248.75     38.57 o 
   0  13   4      544.85      574.51     15.68 o 
   1  13   4      639.33      610.26     23.61 o 
   2  13   4        2.30       11.05      4.71 o 
   3  13   4     1374.63     1360.43     52.82 o 
   4  13   4      610.98      620.95     32.38 o 
   5  13   4       32.16       31.25     12.09 o 
   6  13   4       55.55       38.83      9.84 o 
   7  13   4       87.71      122.68     27.17 o 
  -7  14   4       49.72       78.64     28.24 o 
  -6  14   4        2.30        4.18     13.66 o 
  -5  14   4      280.32      237.59     24.40 o 
  -4  14   4       37.69       54.08      8.86 o 
  -3  14   4      285.81      237.04     12.91 o 
  -2  14   4       16.26       18.21      4.52 o 
  -1  14   4        7.96        3.76      4.92 o 
   0  14   4       11.36        4.42      3.62 o 
   1  14   4      124.51      169.10      7.04 o 
   2  14   4        2.47        7.10      4.93 o 
   3  14   4      191.85      220.45     27.97 o 
   4  14   4       38.56       32.10      5.01 o 
   5  14   4       13.47        7.81     10.40 o 
   6  14   4       14.76       19.25     12.80 o 
  -6  15   4       83.33       98.53     28.41 o 
  -5  15   4        0.03       15.46     16.96 o 
  -4  15   4        4.35       -1.53      8.61 o 
  -3  15   4       51.76       58.52      7.07 o 
  -2  15   4       27.39       35.70      4.95 o 
  -1  15   4      500.39      492.90     19.20 o 
   0  15   4      333.14      290.42     11.66 o 
   1  15   4       10.98       10.85      3.70 o 
   2  15   4      275.63      251.57     15.05 o 
   3  15   4       82.95       82.24     18.64 o 
   4  15   4     1650.84     1643.40     52.92 o 
   5  15   4      244.35      292.19     26.98 o 
   6  15   4        7.84       20.95     16.27 o 
  -6  16   4      141.32      120.86     24.83 o 
  -5  16   4      315.38      332.61     35.98 o 
  -4  16   4      322.05      354.20     23.96 o 
  -3  16   4      145.62      140.73      9.28 o 
  -2  16   4     2245.24     2109.34     30.03 o 
  -1  16   4     2185.77     2233.09     41.29 o 
   0  16   4      269.40      199.93     10.21 o 
   1  16   4      887.92      817.40     32.73 o 
   2  16   4      467.61      497.32     22.20 o 
   3  16   4     1411.60     1322.28     25.04 o 
   4  16   4       13.99       21.94      8.97 o 
   5  16   4       41.51       38.12     11.56 o 
   6  16   4       20.09       23.60     49.00 o 
  -6  17   4       43.32       30.03     14.11 o 
  -5  17   4      162.54      159.94     22.74 o 
  -4  17   4      303.94      270.41     26.99 o 
  -3  17   4       86.96       92.31     12.43 o 
  -2  17   4      116.00      146.94     15.45 o 
  -1  17   4       72.19       61.88      7.82 o 
   0  17   4        1.20        0.82      3.53 o 
   1  17   4      461.55      463.14     13.12 o 
   2  17   4        1.57        4.83      3.93 o 
   3  17   4      799.33      828.44     16.23 o 
   4  17   4     1492.21     1492.26     47.30 o 
   5  17   4      199.92      215.52     34.16 o 
   6  17   4        0.36       -4.35     14.17 o 
  -6  18   4       89.84       80.22     18.02 o 
  -5  18   4       86.26       79.70     16.62 o 
  -4  18   4        4.92       -5.82      9.74 o 
  -3  18   4       65.37       85.03     10.78 o 
  -2  18   4      523.09      430.37     20.53 o 
  -1  18   4      472.30      482.00     16.38 o 
   0  18   4      335.99      304.85     32.92 o 
   1  18   4        0.80       -0.64      2.94 o 
   2  18   4       62.02       33.42      7.88 o 
   3  18   4      122.56       99.25      5.86 o 
   4  18   4      110.87      119.87     24.70 o 
   5  18   4      439.29      374.93     44.65 o 
   6  18   4        5.83      -29.20     21.50 o 
  -6  19   4       92.44      112.68     28.37 o 
  -5  19   4        9.89       -7.39     13.26 o 
  -4  19   4      114.30      124.19     19.47 o 
  -3  19   4      415.60      403.60     23.74 o 
  -2  19   4     1586.37     1538.92     45.33 o 
  -1  19   4      583.67      603.35     19.54 o 
   0  19   4       35.34       23.22      4.83 o 
   1  19   4      516.54      518.57     15.46 o 
   2  19   4      358.80      383.95     35.08 o 
   3  19   4      230.23      224.68     14.13 o 
   4  19   4      270.04      300.17     36.51 o 
   5  19   4      186.92      219.23     34.65 o 
   6  19   4      107.11      150.65     51.92 o 
  -6  20   4      391.81      508.55     77.74 o 
  -5  20   4       26.57       27.80     12.05 o 
  -4  20   4        9.57       19.20     11.25 o 
  -3  20   4        0.03      -10.17      6.78 o 
  -2  20   4       54.81       51.33      8.70 o 
  -1  20   4     1104.52     1068.50     39.91 o 
   0  20   4      345.38      358.91     16.24 o 
   1  20   4      101.32      127.42      8.14 o 
   2  20   4      696.66      618.14     28.57 o 
   3  20   4      485.42      515.29     29.96 o 
   4  20   4        7.54        4.58     14.52 o 
   5  20   4       23.30       37.16     19.42 o 
   6  20   4      115.98      142.54     45.65 o 
  -5  21   4        2.84       15.37     20.22 o 
  -4  21   4        0.68        0.03     12.14 o 
  -3  21   4       69.03       87.35     12.90 o 
  -2  21   4        2.63        4.94      6.39 o 
  -1  21   4        1.34       -1.06      3.36 o 
   0  21   4       86.84      109.63      9.20 o 
   1  21   4       97.07       72.66      7.85 o 
   2  21   4      542.87      519.99     31.21 o 
   3  21   4        0.04      -14.69     13.95 o 
   4  21   4      125.41      170.42     86.56 o 
   5  21   4      106.38      122.79     26.96 o 
  -5  22   4      204.71      173.01     23.22 o 
  -4  22   4      134.82      139.00     22.71 o 
  -3  22   4       12.18       26.93      9.22 o 
  -2  22   4      757.51      746.88     37.28 o 
  -1  22   4      428.47      397.17     23.50 o 
   0  22   4     1028.11      949.98     31.89 o 
   1  22   4       24.74       15.23      5.24 o 
   2  22   4       41.09       49.82     16.27 o 
   3  22   4      362.11      400.40     39.77 o 
   4  22   4       97.06      165.74     36.39 o 
   5  22   4      149.09      194.34     33.70 o 
  -5  23   4       13.87        5.47     13.66 o 
  -4  23   4        2.45       25.17     13.09 o 
  -3  23   4      122.42      130.64     17.81 o 
  -2  23   4       18.58       27.25      9.59 o 
  -1  23   4      390.89      414.94     25.01 o 
   0  23   4       36.79       58.99      8.25 o 
   1  23   4       75.90       46.56      7.73 o 
   2  23   4      104.24       96.28     20.22 o 
   3  23   4       19.23       22.87     17.05 o 
   4  23   4      465.57      451.98     45.69 o 
   5  23   4       19.11       22.93     16.51 o 
  -5  24   4       25.66       31.90     27.60 o 
  -4  24   4       16.84        1.93      9.90 o 
  -3  24   4      257.58      301.95     25.74 o 
  -2  24   4       97.69      105.44     15.42 o 
  -1  24   4      512.88      457.10     32.55 o 
   0  24   4       78.66       98.26      9.77 o 
   1  24   4       13.27       20.75      8.46 o 
   2  24   4      166.57      143.64     21.99 o 
   3  24   4        6.18        3.24     46.58 o 
   4  24   4       12.76       38.07     17.03 o 
   5  24   4       14.68       -7.30     24.67 o 
  -4  25   4      256.45      322.06     31.60 o 
  -3  25   4        1.51       -5.51     10.59 o 
  -2  25   4      308.94      290.96     24.71 o 
  -1  25   4      453.66      416.78     31.83 o 
   0  25   4       26.08       21.22     10.07 o 
   1  25   4       18.06       17.25      8.69 o 
   2  25   4        6.96       21.30     14.29 o 
   3  25   4       26.61        7.31     11.94 o 
   4  25   4      407.06      482.00     47.88 o 
  -4  26   4       34.58       56.02     23.98 o 
  -3  26   4        3.23        5.75     10.65 o 
  -2  26   4      208.60      218.52     21.66 o 
  -1  26   4      174.51      165.26     16.19 o 
   0  26   4      191.24      229.49     25.11 o 
   1  26   4      242.64      272.46     28.51 o 
   2  26   4       63.35       72.62     31.63 o 
   3  26   4      114.38       92.37     20.37 o 
   4  26   4        0.70       -7.97     13.42 o 
  -4  27   4       47.96       33.99     19.26 o 
  -3  27   4       48.36       29.25     11.41 o 
  -2  27   4      124.35      154.00     20.42 o 
  -1  27   4       17.95       18.75     18.42 o 
   0  27   4       75.73       94.99     27.70 o 
   1  27   4        1.21        4.16      9.97 o 
   2  27   4       63.55       61.87     23.81 o 
   3  27   4       15.39       14.72     16.54 o 
  -3  28   4      112.13      119.84     24.55 o 
  -2  28   4      127.41      149.20     27.52 o 
  -1  28   4       72.96       55.70     19.03 o 
   0  28   4      393.11      420.50     33.89 o 
   1  28   4        0.02       18.64      9.79 o 
   2  28   4       23.00       17.70     20.05 o 
   3  28   4       80.17       24.09     15.31 o 
  -3  29   4      135.69      162.91     35.49 o 
  -2  29   4      137.08      124.65     34.12 o 
  -1  29   4      474.07      506.87     54.55 o 
   0  29   4       30.86       29.72     17.33 o 
   1  29   4       14.56       18.55     19.97 o 
   2  29   4        0.52       23.47     23.45 o 
  -2  30   4       16.71       34.82     28.15 o 
  -1  30   4       53.17       42.61     22.89 o 
   0  30   4        0.02       -4.50     14.14 o 
   1  30   4        0.01        5.82     15.65 o 
   2  30   4       15.49       23.95     17.97 o 
  -1  31   4       19.76       31.34     20.43 o 
   0  31   4        0.01       40.17     21.83 o 
  -7   1   5       41.86       60.01     14.87 o 
  -6   1   5       20.89       22.39     10.90 o 
  -5   1   5      573.68      581.94     27.04 o 
  -4   1   5      404.59      370.15     15.10 o 
  -3   1   5      578.63      612.84     24.41 o 
  -2   1   5      412.50      327.10     12.60 o 
  -1   1   5       16.20       11.41      7.14 o 
   0   1   5    28104.16    26881.05    162.93 o 
   1   1   5       35.43       59.08      7.42 o 
   2   1   5        4.55        9.98      4.34 o 
   3   1   5     2256.90     2547.51     57.11 o 
   4   1   5      212.56      217.04     13.48 o 
   5   1   5       51.73       37.12      8.66 o 
   6   1   5        8.50       12.83     11.47 o 
   7   1   5      170.48      161.64     18.79 o 
  -7   2   5       37.41       12.84     10.51 o 
  -6   2   5      712.84      783.15     39.72 o 
  -5   2   5      107.55      116.60     12.76 o 
  -4   2   5       66.77       56.85      6.03 o 
  -3   2   5     1518.56     1539.46     29.32 o 
  -2   2   5     5263.85     5939.07     70.63 o 
  -1   2   5     1074.27      924.27     26.34 o 
   0   2   5     1083.57     1016.68     23.12 o 
   1   2   5     1250.18     1287.24     22.89 o 
   2   2   5        0.91        2.99      3.46 o 
   3   2   5        2.33        4.26      4.26 o 
   4   2   5       59.61       63.77      8.88 o 
   5   2   5      101.06       78.25     10.13 o 
   6   2   5      513.27      513.65     28.71 o 
   7   2   5       51.28       74.77     13.50 o 
  -7   3   5      184.59      165.84     20.78 o 
  -6   3   5      117.68      109.55     17.23 o 
  -5   3   5     2360.67     2288.08     89.28 o 
  -4   3   5       10.14       16.91      5.08 o 
  -3   3   5      253.79      263.95     48.01 o 
  -2   3   5        3.63       11.44      5.52 o 
  -1   3   5      308.37      302.10     15.62 o 
   0   3   5     1886.05     1824.45     26.29 o 
   1   3   5      535.51      535.13     19.42 o 
   2   3   5      330.72      373.21     12.88 o 
   3   3   5      485.50      471.87     19.21 o 
   4   3   5       31.74       33.34      6.34 o 
   5   3   5       39.51       40.82      6.79 o 
   6   3   5       23.40       18.34      8.23 o 
   7   3   5       12.44       18.19     12.91 o 
  -7   4   5      111.56      106.34     19.65 o 
  -6   4   5      145.83      117.43     17.05 o 
  -5   4   5     1643.18     1672.69     51.96 o 
  -4   4   5      116.64      107.19     10.63 o 
  -3   4   5       58.43       39.31      7.79 o 
  -2   4   5     2510.19     2652.32     43.11 o 
  -1   4   5     3669.26     3839.75     46.68 o 
   0   4   5     2754.51     2745.51     32.16 o 
   1   4   5     1109.55     1079.76     21.55 o 
   2   4   5     2111.01     2196.04     28.82 o 
   3   4   5       35.24       55.85      7.18 o 
   4   4   5      343.18      341.20     16.82 o 
   5   4   5        1.12       -7.31      5.78 o 
   6   4   5        0.27       59.88     17.40 o 
   7   4   5      286.83      246.64     28.07 o 
  -7   5   5       79.34       62.42     17.53 o 
  -6   5   5        0.02        1.44     13.18 o 
  -5   5   5      643.99      678.49     28.24 o 
  -4   5   5       99.10      109.03     10.63 o 
  -3   5   5       27.97       20.47      4.59 o 
  -2   5   5     1845.94     1714.43     23.70 o 
  -1   5   5     1457.76     1475.25     30.72 o 
   0   5   5     3560.06     3529.11     43.23 o 
   1   5   5      339.51      369.59      9.90 o 
   2   5   5      776.29      832.20     26.25 o 
   3   5   5     1561.83     1523.89     31.27 o 
   4   5   5      904.88      965.13     35.55 o 
   5   5   5       13.84       17.04      8.76 o 
   6   5   5       39.40       24.70     14.25 o 
   7   5   5      186.37      180.01     24.26 o 
  -7   6   5       85.68      157.65     43.02 o 
  -6   6   5      101.24       85.10     18.35 o 
  -5   6   5      107.65      106.05     13.62 o 
  -4   6   5       37.50       32.77      7.08 o 
  -3   6   5        0.14        8.11      6.65 o 
  -2   6   5      762.98      753.14     16.36 o 
  -1   6   5      231.68      211.74     12.49 o 
   0   6   5      298.00      322.43     11.74 o 
   1   6   5     1114.60     1143.25     16.90 o 
   2   6   5       12.52       10.96      4.50 o 
   3   6   5      361.96      337.41     13.65 o 
   4   6   5      184.39      193.12     10.46 o 
   5   6   5       12.09       17.65      8.97 o 
   6   6   5        0.03       -6.72     11.79 o 
   7   6   5        0.06       -6.34     11.96 o 
  -7   7   5       35.34       19.34     15.66 o 
  -6   7   5      320.00      335.88     32.15 o 
  -5   7   5      240.87      232.17     16.72 o 
  -4   7   5      215.42      190.59     13.74 o 
  -3   7   5      309.99      322.95     13.67 o 
  -2   7   5      932.15      842.75     16.40 o 
  -1   7   5     5336.42     6007.78     56.92 o 
   0   7   5     1258.97     1533.97     20.57 o 
   1   7   5        7.37        8.89      3.18 o 
   2   7   5        0.66        0.02      2.90 o 
   3   7   5     1362.04     1384.73     39.31 o 
   4   7   5      254.56      299.98     19.29 o 
   5   7   5        8.04       12.06      5.98 o 
   6   7   5      707.78      736.24     32.69 o 
   7   7   5        0.52       38.01     26.10 o 
  -7   8   5        4.77       30.89     12.69 o 
  -6   8   5     1045.89     1212.59     58.96 o 
  -5   8   5      425.00      345.19     20.59 o 
  -4   8   5      686.32      687.54     23.25 o 
  -3   8   5        0.97        8.75      3.80 o 
  -2   8   5      192.23      224.12      8.62 o 
  -1   8   5       16.63        5.64      5.27 o 
   0   8   5     3691.42     4048.59     33.97 o 
   1   8   5      864.52      966.30     18.66 o 
   2   8   5       19.60       15.00      7.88 o 
   3   8   5      203.38      229.53     14.02 o 
   4   8   5      147.67      149.30     12.07 o 
   5   8   5      920.42      917.53     31.63 o 
   6   8   5       20.26       10.47     16.90 o 
   7   8   5       22.46       49.20     15.81 o 
  -7   9   5       55.73       66.59     17.33 o 
  -6   9   5       38.15       63.53     23.53 o 
  -5   9   5      159.75      137.92     14.82 o 
  -4   9   5      402.07      385.89     18.88 o 
  -3   9   5      113.43       91.52      8.37 o 
  -2   9   5      400.39      474.98     16.67 o 
  -1   9   5     2123.69     2017.40     34.70 o 
   0   9   5     1183.39     1085.45     27.79 o 
   1   9   5     3034.38     3234.87     35.98 o 
   2   9   5      324.67      366.83     25.09 o 
   3   9   5      892.98      956.98     24.08 o 
   4   9   5        5.12        3.36      8.00 o 
   5   9   5        0.75       -0.04      6.34 o 
   6   9   5       28.01       20.69     12.25 o 
   7   9   5       97.92       58.45     16.39 o 
  -7  10   5       26.20       52.55     16.35 o 
  -6  10   5      282.09      292.44     30.35 o 
  -5  10   5       80.39       76.83     14.29 o 
  -4  10   5        0.24        9.99      6.26 o 
  -3  10   5        3.19       -1.55      7.00 o 
  -2  10   5      791.31      895.52     22.76 o 
  -1  10   5      220.44      236.53     13.70 o 
   0  10   5       55.68       61.93      7.14 o 
   1  10   5     3906.01     4455.43     83.66 o 
   2  10   5       82.52       75.20     16.45 o 
   3  10   5     1093.21     1026.12     17.16 o 
   4  10   5      116.25      119.41     17.26 o 
   5  10   5       19.17       29.21      7.38 o 
   6  10   5      200.32      230.04     22.52 o 
   7  10   5       44.31       55.64     22.42 o 
  -7  11   5      224.20      279.70     31.01 o 
  -6  11   5       25.20       30.50     12.37 o 
  -5  11   5      322.97      324.93     23.87 o 
  -4  11   5     1206.96     1079.07     36.37 o 
  -3  11   5       18.47       11.71      5.13 o 
  -2  11   5     1887.38     1882.68     33.16 o 
  -1  11   5       26.36       34.66      3.76 o 
   0  11   5     1039.77      993.53     22.78 o 
   1  11   5      427.91      493.31     17.53 o 
   2  11   5       37.26       47.42     11.56 o 
   3  11   5      779.82      755.24     35.57 o 
   4  11   5     1010.16      985.31     23.48 o 
   5  11   5       67.99       94.05     19.20 o 
   6  11   5       17.58       -0.93      9.95 o 
   7  11   5        2.35       14.73     11.03 o 
  -7  12   5        7.42       10.81     12.68 o 
  -6  12   5       14.15        3.13     11.36 o 
  -5  12   5       21.01       26.83     13.15 o 
  -4  12   5      310.89      170.95     51.84 o 
  -3  12   5       99.81      110.19      9.07 o 
  -2  12   5     1128.62     1104.13     25.77 o 
  -1  12   5      986.00      988.67     18.94 o 
   0  12   5        6.75        2.91      3.76 o 
   1  12   5        4.62        8.43      4.62 o 
   2  12   5        0.06        3.44      9.70 o 
   3  12   5        3.99        0.69      9.03 o 
   4  12   5      939.13      925.94     20.52 o 
   5  12   5       62.11       78.55     19.39 o 
   6  12   5       79.01       67.24     16.66 o 
   7  12   5       45.90       41.73     24.61 o 
  -7  13   5       36.38       41.26     24.25 o 
  -6  13   5        0.09       -8.65     13.94 o 
  -5  13   5       65.86       85.55     29.24 o 
  -4  13   5      202.16      102.51     57.01 o 
  -3  13   5      169.33      176.71     11.86 o 
  -2  13   5       23.29       31.87      5.83 o 
  -1  13   5      694.75      676.18     16.73 o 
   0  13   5        9.69        7.57      4.41 o 
   1  13   5      156.22      161.27     12.61 o 
   2  13   5       91.42       89.54     11.74 o 
   3  13   5      502.53      570.01     43.78 o 
   4  13   5     2997.64     3030.68     63.68 o 
   5  13   5      309.41      297.81     36.79 o 
   6  13   5      120.77      174.22     23.68 o 
  -7  14   5        7.39        9.52     17.78 o 
  -6  14   5      307.28      321.32     31.94 o 
  -5  14   5      454.86      422.18     33.61 o 
  -4  14   5      108.59      110.97     13.64 o 
  -3  14   5      753.09      725.82     22.95 o 
  -2  14   5     1714.26     1715.91     32.22 o 
  -1  14   5     3783.07     3807.54     41.31 o 
   0  14   5     2263.86     2232.25     36.99 o 
   1  14   5      468.86      446.30     36.37 o 
   2  14   5     1127.82     1176.67     76.02 o 
   3  14   5        1.26        3.72     22.66 o 
   4  14   5     1830.72     1803.04     59.00 o 
   5  14   5       87.95       90.61     16.63 o 
   6  14   5        0.06       19.88     29.78 o 
  -6  15   5       13.62       10.51     11.87 o 
  -5  15   5      856.64      829.15     85.98 o 
  -4  15   5       40.85       38.40      8.54 o 
  -3  15   5       29.84       24.47      6.03 o 
  -2  15   5      153.91      137.83      9.67 o 
  -1  15   5      147.77      122.20      8.34 o 
   0  15   5       94.85      104.59      7.70 o 
   1  15   5      633.33      630.79     21.53 o 
   2  15   5      263.01      292.06     18.24 o 
   3  15   5       29.10       49.94     15.31 o 
   4  15   5     1578.00     1560.41     54.23 o 
   5  15   5        2.10       -0.64      9.67 o 
   6  15   5        7.58       26.08     18.72 o 
  -6  16   5       15.74        8.14     15.46 o 
  -5  16   5       26.55       33.31     13.00 o 
  -4  16   5      132.42       93.45     11.74 o 
  -3  16   5      142.72      176.89     11.69 o 
  -2  16   5       10.72        9.75      4.53 o 
  -1  16   5      128.47      158.34      9.54 o 
   0  16   5      284.82      274.68     12.23 o 
   1  16   5      104.13      121.23     11.26 o 
   2  16   5        4.30        2.22      4.44 o 
   3  16   5      362.90      312.53     33.95 o 
   4  16   5      132.15       91.88     14.67 o 
   5  16   5        0.66       -5.80     12.88 o 
   6  16   5       49.03       52.97     21.27 o 
  -6  17   5       13.49       12.07      9.85 o 
  -5  17   5       81.01      105.04     19.11 o 
  -4  17   5      321.64      311.28     28.20 o 
  -3  17   5      293.74      248.90     13.11 o 
  -2  17   5     3800.42     3630.47     49.98 o 
  -1  17   5     1363.58     1339.75     27.66 o 
   0  17   5      236.05      252.39     11.77 o 
   1  17   5      872.43      859.46     26.29 o 
   2  17   5       86.47       95.58      9.85 o 
   3  17   5     1407.78     1441.32     70.48 o 
   4  17   5      298.65      277.77     32.29 o 
   5  17   5       95.74      116.30     26.35 o 
   6  17   5       12.09      -12.95     22.14 o 
  -6  18   5      113.75       96.30     17.71 o 
  -5  18   5        4.22       10.57     17.16 o 
  -4  18   5       32.63       15.34     10.22 o 
  -3  18   5      120.49      111.25     13.43 o 
  -2  18   5      200.15      200.94     11.95 o 
  -1  18   5      806.16      809.56     22.08 o 
   0  18   5      301.41      291.85     13.58 o 
   1  18   5      138.21      158.75     12.36 o 
   2  18   5      746.16      719.50     31.17 o 
   3  18   5     1066.77     1055.79     36.66 o 
   4  18   5      197.24      213.98     32.04 o 
   5  18   5      104.40      120.27     27.06 o 
   6  18   5       41.12       37.48     19.43 o 
  -6  19   5        1.18      -12.59     24.14 o 
  -5  19   5       16.70        8.96     11.88 o 
  -4  19   5       93.88      103.85     17.96 o 
  -3  19   5       30.64       22.73     13.74 o 
  -2  19   5       86.27      100.46     14.77 o 
  -1  19   5      578.54      561.88     22.26 o 
   0  19   5      211.19      177.19     24.49 o 
   1  19   5       85.64       69.94      5.46 o 
   2  19   5       64.39       61.54     14.48 o 
   3  19   5        9.45        6.67      4.50 o 
   4  19   5      161.53      223.57     32.17 o 
   5  19   5       19.82       32.32     18.18 o 
   6  19   5        4.56       92.13     39.78 o 
  -6  20   5      120.48      144.44     42.63 o 
  -5  20   5      145.15      179.07     20.67 o 
  -4  20   5       38.54       46.65     12.37 o 
  -3  20   5       15.53        7.11      8.59 o 
  -2  20   5      132.84      123.87     18.98 o 
  -1  20   5      940.71      942.17     31.16 o 
   0  20   5      859.85      720.85     91.77 o 
   1  20   5      284.87      225.22      9.72 o 
   2  20   5      299.02      313.78     13.98 o 
   3  20   5        5.99       20.27     14.58 o 
   4  20   5       72.76       71.93     26.84 o 
   5  20   5      805.97      851.35     66.33 o 
  -5  21   5       47.15       44.78     17.13 o 
  -4  21   5      233.61      275.91     29.61 o 
  -3  21   5       49.74       59.82     17.01 o 
  -2  21   5        3.09       -2.49      9.97 o 
  -1  21   5      587.04      564.20     18.80 o 
   0  21   5      264.93      269.34     12.75 o 
   1  21   5        1.69        1.61      3.86 o 
   2  21   5      421.63      459.39     38.12 o 
   3  21   5      242.59      268.55     33.21 o 
   4  21   5      303.65      257.66     41.82 o 
   5  21   5       37.25       72.59     25.72 o 
  -5  22   5        0.05       16.06     18.72 o 
  -4  22   5        3.90       -6.87     10.10 o 
  -3  22   5        1.45        3.62      8.23 o 
  -2  22   5      691.23      731.81     37.56 o 
  -1  22   5      131.12      110.10     26.56 o 
   0  22   5        1.27        6.83      4.49 o 
   1  22   5      150.56      174.52     15.75 o 
   2  22   5      294.23      306.49     32.75 o 
   3  22   5        5.44       -7.19     13.72 o 
   4  22   5      200.04      163.87     28.10 o 
   5  22   5        3.85        5.59     16.30 o 
  -5  23   5       73.56       76.22     21.26 o 
  -4  23   5      130.45      145.11     27.49 o 
  -3  23   5       27.88       17.48     12.52 o 
  -2  23   5       50.47       95.27     15.63 o 
  -1  23   5      502.59      550.98     26.51 o 
   0  23   5       40.53       31.32      6.91 o 
   1  23   5        3.49       -9.12      9.87 o 
   2  23   5      329.74      400.09     37.54 o 
   3  23   5       43.56       52.99     18.81 o 
   4  23   5      246.21      283.67     37.49 o 
   5  23   5       13.77       10.08     25.28 o 
  -5  24   5       61.08       69.25     34.12 o 
  -4  24   5      313.09      441.72     45.05 o 
  -3  24   5       33.59       25.98     11.06 o 
  -2  24   5      250.27      235.93     19.26 o 
  -1  24   5      393.05      371.79     29.45 o 
   0  24   5      344.65      395.69     21.83 o 
   1  24   5        3.25       12.60     11.18 o 
   2  24   5       60.98       98.74     19.97 o 
   3  24   5       19.81       29.16     16.55 o 
   4  24   5      192.66      192.74     33.30 o 
  -4  25   5       49.56       76.48     23.03 o 
  -3  25   5        6.47       15.73     15.98 o 
  -2  25   5       28.18       23.51      9.68 o 
  -1  25   5        5.12        3.78     11.21 o 
   0  25   5       64.52       57.92     13.04 o 
   1  25   5      214.46      213.06     72.99 o 
   2  25   5        0.21        6.02     11.96 o 
   3  25   5       35.21       -6.68     18.70 o 
   4  25   5        3.64       -0.54     38.82 o 
  -4  26   5        0.69       35.96     28.82 o 
  -3  26   5       66.84       59.34     12.50 o 
  -2  26   5       36.56       27.35     17.02 o 
  -1  26   5        3.22       18.36      9.92 o 
   0  26   5       26.63       28.60     13.61 o 
   1  26   5       14.45       20.83     19.79 o 
   2  26   5       15.22       44.76     17.48 o 
   3  26   5      156.79      139.82     45.69 o 
   4  26   5       16.94       40.89     17.99 o 
  -3  27   5      116.06       99.27     21.68 o 
  -2  27   5      340.58      311.52     26.06 o 
  -1  27   5      561.89      535.91     56.09 o 
   0  27   5      201.68      221.00     38.13 o 
   1  27   5      180.57      252.82     43.65 o 
   2  27   5       10.70      -18.24     20.87 o 
   3  27   5      245.59      216.97     30.13 o 
  -3  28   5        1.27       -7.98     13.90 o 
  -2  28   5       15.17        7.62     23.66 o 
  -1  28   5      522.08      539.27     58.10 o 
   0  28   5       30.74      161.71     34.56 o 
   1  28   5       14.76       44.18     24.34 o 
   2  28   5       19.20       38.80     20.44 o 
   3  28   5      110.23       49.98     25.27 o 
  -2  29   5      116.51       65.83     31.22 o 
  -1  29   5       23.18        2.72     16.36 o 
   0  29   5       43.00       50.93     22.00 o 
   1  29   5       58.73       59.88     22.49 o 
   2  29   5        8.64       -3.52     16.66 o 
  -1  30   5      141.02      167.27     33.04 o 
   0  30   5      113.11       85.90     27.27 o 
   1  30   5       10.80       38.39     22.26 o 
  -7   0   6      529.38      620.97     54.97 o 
  -6   0   6       11.24       26.14     23.30 o 
  -5   0   6      186.62      175.81     31.11 o 
  -4   0   6       23.41        7.90     13.57 o 
  -3   0   6      314.55      439.37     43.49 o 
  -2   0   6     5197.31     5631.61     79.79 o 
  -1   0   6     3480.67     3500.57     89.71 o 
   0   0   6     1240.79     1507.06     38.57 o 
   1   0   6     4292.13     4485.39     66.26 o 
   2   0   6       23.12       67.45      9.64 o 
   3   0   6      650.13      330.87    289.82 o 
   4   0   6      893.86      791.26     51.99 o 
   5   0   6      244.98      163.66     32.76 o 
   6   0   6      139.83      152.46     22.92 o 
   7   0   6        5.65       12.14     30.93 o 
  -7   1   6       87.12      162.56     21.46 o 
  -6   1   6       69.72       52.41     12.43 o 
  -5   1   6      716.84      729.32     29.90 o 
  -4   1   6      297.96      280.03     17.15 o 
  -3   1   6       82.96       95.10     11.61 o 
  -2   1   6       24.94       36.00      5.20 o 
  -1   1   6      399.35      390.99     18.00 o 
   0   1   6     3641.42     3703.26     42.72 o 
   1   1   6     4547.56     4658.47     47.94 o 
   2   1   6     1123.29     1281.78     25.69 o 
   3   1   6      891.33      878.95     86.57 o 
   4   1   6       18.78       13.48      7.39 o 
   5   1   6        0.85       13.71     10.68 o 
   6   1   6       67.19       59.24     11.24 o 
   7   1   6      294.49      298.81     21.62 o 
  -7   2   6        3.12        3.51     16.77 o 
  -6   2   6       94.92      138.79     18.76 o 
  -5   2   6     1435.29     1342.26     73.50 o 
  -4   2   6       47.87       97.37     11.10 o 
  -3   2   6      895.93      927.17     40.02 o 
  -2   2   6      174.82      170.14      9.55 o 
  -1   2   6     4167.71     4359.52     72.31 o 
   0   2   6      384.82      388.57     16.10 o 
   1   2   6     3496.57     3856.83     43.22 o 
   2   2   6     2088.70     1972.75     31.37 o 
   3   2   6      686.03      718.42     24.67 o 
   4   2   6      487.12      497.07     28.84 o 
   5   2   6       15.82       22.44      6.07 o 
   6   2   6       88.13       66.43     13.96 o 
   7   2   6       16.68       43.17     12.00 o 
  -7   3   6       26.39       -0.77     11.60 o 
  -6   3   6        0.56       -2.52     11.67 o 
  -5   3   6     2225.52     2036.19     91.13 o 
  -4   3   6      195.68      177.16     13.84 o 
  -3   3   6      201.50      191.54     14.20 o 
  -2   3   6        8.61       19.84      5.82 o 
  -1   3   6       44.63       46.61      7.43 o 
   0   3   6     1599.03     1357.77     30.65 o 
   1   3   6       35.65       29.73      4.81 o 
   2   3   6     1360.73     1420.69     28.44 o 
   3   3   6      626.20      542.27     20.96 o 
   4   3   6      197.71      177.52     13.01 o 
   5   3   6       30.49       27.40     10.03 o 
   6   3   6      218.22      260.22     23.24 o 
   7   3   6      345.49      326.26     33.91 o 
  -7   4   6      102.17       60.58     17.00 o 
  -6   4   6       58.63       72.97     15.67 o 
  -5   4   6      288.91      289.12     21.35 o 
  -4   4   6        0.16        1.31      5.75 o 
  -3   4   6        0.84       -0.35      5.72 o 
  -2   4   6     2134.09     2356.66     44.50 o 
  -1   4   6      971.31     1267.65     34.77 o 
   0   4   6       27.56       52.83      6.01 o 
   1   4   6      174.06      215.67     10.22 o 
   2   4   6       88.28       60.73     13.96 o 
   3   4   6        1.56        0.83      4.09 o 
   4   4   6     1643.42     1555.43     64.67 o 
   5   4   6       53.92       31.27     14.43 o 
   6   4   6        8.05       23.62     14.60 o 
   7   4   6      156.12      191.60     26.22 o 
  -7   5   6       31.58       -3.02     12.47 o 
  -6   5   6       48.25       49.72     15.16 o 
  -5   5   6        4.29       10.08      6.82 o 
  -4   5   6        3.24        3.26      8.23 o 
  -3   5   6       70.26       69.51      7.59 o 
  -2   5   6     4542.91     5077.84     76.88 o 
  -1   5   6      349.01      406.88     19.33 o 
   0   5   6     1832.56     2151.32     37.00 o 
   1   5   6      287.48      284.69     10.01 o 
   2   5   6      210.01      208.47      8.88 o 
   3   5   6      197.71      199.44     11.70 o 
   4   5   6       86.69       77.81     23.06 o 
   5   5   6       31.27       28.48     11.58 o 
   6   5   6        0.42        4.88     10.93 o 
   7   5   6       10.57       -3.49     13.13 o 
  -7   6   6      246.74      250.04     29.94 o 
  -6   6   6       51.63       63.89     16.43 o 
  -5   6   6      207.38      198.41     21.10 o 
  -4   6   6     1161.65     1097.23     31.71 o 
  -3   6   6        2.92       11.58      4.08 o 
  -2   6   6      544.51      578.48     22.85 o 
  -1   6   6     2312.95     2289.30     39.13 o 
   0   6   6      295.12      409.46     16.64 o 
   1   6   6       43.06       56.71      4.84 o 
   2   6   6      101.39      118.56     13.47 o 
   3   6   6        0.02       38.16      7.18 o 
   4   6   6      253.81      221.83     13.20 o 
   5   6   6       30.22       30.67      8.92 o 
   6   6   6      421.13      438.09     30.17 o 
   7   6   6       66.84      113.12     29.88 o 
  -7   7   6       18.26       13.30     14.30 o 
  -6   7   6      135.50      130.21     20.95 o 
  -5   7   6      269.68      275.51     23.94 o 
  -4   7   6        6.05        6.54      5.79 o 
  -3   7   6      615.48      685.92     21.04 o 
  -2   7   6       16.26       20.37      6.43 o 
  -1   7   6     1543.99     1468.31     33.30 o 
   0   7   6        6.17        0.21      4.18 o 
   1   7   6     1104.93     1178.00     21.83 o 
   2   7   6      153.97      207.24     14.69 o 
   3   7   6      637.31      673.06     33.26 o 
   4   7   6       16.53        8.37     11.90 o 
   5   7   6       49.07       48.97     13.12 o 
   6   7   6       29.07       45.69     11.01 o 
   7   7   6       21.89       31.00     14.12 o 
  -7   8   6       67.04       92.64     21.25 o 
  -6   8   6       10.14       29.60     26.60 o 
  -5   8   6      151.23      141.56     37.01 o 
  -4   8   6       42.83       33.98      7.13 o 
  -3   8   6        8.53        0.15      3.46 o 
  -2   8   6      280.09      298.07     15.76 o 
  -1   8   6      117.46       99.72      8.69 o 
   0   8   6      207.73      220.26      8.57 o 
   1   8   6     1719.81     1767.38     24.46 o 
   2   8   6        9.11       19.58     15.87 o 
   3   8   6      292.14      332.64     16.75 o 
   4   8   6      220.27      226.35     17.90 o 
   5   8   6       19.88       16.98      9.26 o 
   6   8   6       40.71       23.25      9.02 o 
   7   8   6        2.60       -2.38     19.67 o 
  -7   9   6      242.64      307.39     33.37 o 
  -6   9   6      445.52      439.72     43.16 o 
  -5   9   6      551.49      518.85     27.28 o 
  -4   9   6      153.53      136.18     12.05 o 
  -3   9   6      230.16      258.41     39.89 o 
  -2   9   6      815.28      967.25     27.67 o 
  -1   9   6      174.33      173.07     11.34 o 
   0   9   6     1993.08     1972.15     31.56 o 
   1   9   6     1461.93     1431.69     19.46 o 
   2   9   6      319.77      380.67     43.30 o 
   3   9   6     1740.90     1806.51     32.62 o 
   4   9   6       71.29       95.71     21.41 o 
   5   9   6      226.30      117.54     71.40 o 
   6   9   6       26.02       30.72     12.97 o 
   7   9   6      183.43      140.59     22.96 o 
  -7  10   6      136.23      209.97     27.79 o 
  -6  10   6       42.42      102.44     19.73 o 
  -5  10   6       44.64       23.65      9.81 o 
  -4  10   6      691.16      708.12     26.09 o 
  -3  10   6        1.70       -1.00      3.44 o 
  -2  10   6      644.39      634.95     23.13 o 
  -1  10   6      204.39      228.72     12.87 o 
   0  10   6       69.19       57.50      7.37 o 
   1  10   6      172.54      124.97      8.38 o 
   2  10   6       75.75       72.48     12.14 o 
   3  10   6        0.04        1.23      4.05 o 
   4  10   6      527.69      529.20     24.16 o 
   5  10   6      740.29      782.44     31.77 o 
   6  10   6        6.46       -0.88     14.63 o 
   7  10   6       68.65       53.71     75.97 o 
  -7  11   6        0.87       10.56     14.35 o 
  -6  11   6       54.09       37.57     13.18 o 
  -5  11   6       90.91       85.97     11.53 o 
  -4  11   6       12.30        6.87      5.49 o 
  -3  11   6      285.50      241.70     11.60 o 
  -2  11   6       28.38       27.56      6.21 o 
  -1  11   6        2.12       -2.70      4.82 o 
   0  11   6      416.73      461.50     15.09 o 
   1  11   6        0.27        6.43      3.79 o 
   2  11   6     1977.93     2123.63     62.25 o 
   3  11   6     1067.77     1108.27     50.99 o 
   4  11   6      714.57      733.51     27.10 o 
   5  11   6      160.23      141.56     14.95 o 
   6  11   6       36.27       37.64     22.82 o 
   7  11   6       17.25       53.52     29.35 o 
  -7  12   6       91.27       42.62     27.33 o 
  -6  12   6      192.91      231.00     29.92 o 
  -5  12   6        0.11        7.78     11.47 o 
  -4  12   6       65.14       45.24      7.37 o 
  -3  12   6       19.56       23.82      4.66 o 
  -2  12   6        2.43        4.17      7.13 o 
  -1  12   6     3996.86     4131.94     54.87 o 
   0  12   6        0.01       18.30      5.12 o 
   1  12   6     1343.38     1397.14     28.07 o 
   2  12   6       51.42       33.08      8.43 o 
   3  12   6      116.47      216.79     24.29 o 
   4  12   6     4104.30     3884.39    181.13 o 
   5  12   6       14.86        5.92      8.92 o 
   6  12   6        5.92       20.11     12.65 o 
  -7  13   6       79.31      100.20     36.19 o 
  -6  13   6       11.62       37.93     13.64 o 
  -5  13   6      847.36      857.95     47.94 o 
  -4  13   6      461.76      390.08     24.21 o 
  -3  13   6      175.64      163.26     14.24 o 
  -2  13   6       72.27       64.58      8.70 o 
  -1  13   6        2.29       -7.29      5.16 o 
   0  13   6     2038.74     2047.98     35.52 o 
   1  13   6       28.13        0.47      6.40 o 
   2  13   6     1147.89     1207.70     48.18 o 
   3  13   6       29.60       47.92     18.52 o 
   4  13   6      372.68      326.36     36.42 o 
   5  13   6      253.07      241.86     25.48 o 
   6  13   6      108.85      139.90     22.08 o 
  -7  14   6        0.07       23.18     17.24 o 
  -6  14   6       38.73       26.67     15.64 o 
  -5  14   6       39.51       49.12     15.01 o 
  -4  14   6       15.62       13.26      7.27 o 
  -3  14   6       54.83       62.36     10.66 o 
  -2  14   6        4.85       19.14      7.27 o 
  -1  14   6      310.31      307.81     16.17 o 
   0  14   6        3.22        6.93      4.60 o 
   1  14   6       35.44       28.09      8.92 o 
   2  14   6      275.91      321.57     25.95 o 
   3  14   6        4.95      -11.07     19.58 o 
   4  14   6      123.06      103.24     22.32 o 
   5  14   6        3.00      -11.87     11.26 o 
   6  14   6       29.65       31.55     19.20 o 
  -6  15   6       17.44        9.58     12.27 o 
  -5  15   6      248.58      305.70     31.54 o 
  -4  15   6       92.02       36.67     21.85 o 
  -3  15   6      559.32      485.66     23.56 o 
  -2  15   6     1267.24     1244.14     21.77 o 
  -1  15   6      226.57      226.36     14.16 o 
   0  15   6     1201.99     1071.91     27.07 o 
   1  15   6      481.17      492.12     25.70 o 
   2  15   6      341.29      351.05     44.80 o 
   3  15   6        0.21       13.00     12.58 o 
   4  15   6        5.41       11.49     10.00 o 
   5  15   6       33.60       40.69     13.37 o 
   6  15   6       10.62       17.80     16.81 o 
  -6  16   6      292.69      235.07     32.48 o 
  -5  16   6       24.75       17.51     12.13 o 
  -4  16   6      358.45      336.73     31.00 o 
  -3  16   6     1432.23     1415.14     39.41 o 
  -2  16   6      497.80      437.57     12.86 o 
  -1  16   6     4252.78     4212.41     59.79 o 
   0  16   6       38.33       51.22      9.27 o 
   1  16   6      523.77      493.38     21.77 o 
   2  16   6      185.88      240.40     37.37 o 
   3  16   6      162.54      173.93     25.24 o 
   4  16   6      347.07      416.52     29.39 o 
   5  16   6       75.07      127.51     27.02 o 
   6  16   6        9.42       50.46     23.03 o 
  -6  17   6       36.31       34.60     12.17 o 
  -5  17   6       74.59      110.41     26.04 o 
  -4  17   6      246.97      215.33     24.06 o 
  -3  17   6       16.09       37.93     18.07 o 
  -2  17   6      155.55      152.85      9.04 o 
  -1  17   6      663.45      658.27     24.59 o 
   0  17   6        0.12        1.13      5.63 o 
   1  17   6      322.40      340.22     18.69 o 
   2  17   6      157.47      164.54     24.56 o 
   3  17   6       63.29       80.34     20.90 o 
   4  17   6       91.86      128.11     17.37 o 
   5  17   6        7.91       -1.79     19.32 o 
   6  17   6       25.34       27.05     19.79 o 
  -6  18   6      220.21      225.13     27.77 o 
  -5  18   6        1.43       -1.46     10.30 o 
  -4  18   6       26.50       56.30     19.67 o 
  -3  18   6       30.91       62.11      9.14 o 
  -2  18   6        0.60        6.70      3.34 o 
  -1  18   6      622.95      585.86     19.81 o 
   0  18   6      166.41      184.69     12.84 o 
   1  18   6      279.07      267.67     17.24 o 
   2  18   6       21.58       32.28      8.71 o 
   3  18   6       56.81       97.94     26.97 o 
   4  18   6       31.91       33.87     22.10 o 
   5  18   6      267.15      315.85     63.95 o 
   6  18   6        5.95      102.62     41.74 o 
  -6  19   6       18.11       -8.01     13.50 o 
  -5  19   6      183.58      257.17     25.04 o 
  -4  19   6       10.74       16.68     17.60 o 
  -3  19   6        1.53       27.41     24.45 o 
  -2  19   6        0.19       -1.82      7.80 o 
  -1  19   6        4.78        0.03      4.58 o 
   0  19   6     1866.41     1724.84     68.40 o 
   1  19   6       53.58       61.99      8.58 o 
   2  19   6      450.53      413.74     15.30 o 
   3  19   6      743.57      770.31     53.92 o 
   4  19   6      134.62      174.15     29.93 o 
   5  19   6      420.30      452.29     48.81 o 
  -5  20   6        6.86       27.85     18.43 o 
  -4  20   6      213.95      263.23     34.11 o 
  -3  20   6      195.19      214.81     22.18 o 
  -2  20   6      210.19      207.70     11.18 o 
  -1  20   6      268.85      224.60     13.27 o 
   0  20   6      135.89      105.32     12.77 o 
   1  20   6        1.68       -1.33      5.68 o 
   2  20   6       10.19        3.46     12.39 o 
   3  20   6       95.42      125.77     24.86 o 
   4  20   6      181.95      198.77     37.36 o 
   5  20   6      153.17      147.46     31.86 o 
  -5  21   6       40.05       46.43     13.94 o 
  -4  21   6       30.76       16.46     21.87 o 
  -3  21   6       37.48       36.74     13.61 o 
  -2  21   6       40.00       30.95      7.33 o 
  -1  21   6      146.56      151.28     10.80 o 
   0  21   6        1.63       39.73      6.87 o 
   1  21   6        1.22        1.67      6.16 o 
   2  21   6       22.15       24.98     13.49 o 
   3  21   6        0.76       -8.10     14.91 o 
   4  21   6       95.70       85.23     20.94 o 
   5  21   6       68.33       60.53     22.75 o 
  -5  22   6        8.37       14.76     16.66 o 
  -4  22   6      495.29      551.43     49.40 o 
  -3  22   6       26.44       10.52     10.52 o 
  -2  22   6        0.30       -2.40      4.22 o 
  -1  22   6     1761.61     1685.27     33.83 o 
   0  22   6      453.32      418.30     27.60 o 
   1  22   6       18.03       29.79     13.01 o 
   2  22   6      280.85      258.67     30.51 o 
   3  22   6        1.80        7.84     12.42 o 
   4  22   6      369.10      435.68     45.32 o 
   5  22   6      174.03      181.74     50.97 o 
  -5  23   6       93.49       86.50     21.69 o 
  -4  23   6       14.42       22.81     14.77 o 
  -3  23   6        4.61       -1.84      9.81 o 
  -2  23   6      289.23      267.21     28.92 o 
  -1  23   6       25.42       21.97      5.88 o 
   0  23   6      349.75      367.05     21.19 o 
   1  23   6       27.33       37.93     17.25 o 
   2  23   6        7.30       13.07     11.97 o 
   3  23   6       94.44      152.25     28.15 o 
   4  23   6       29.29       13.79     12.12 o 
   5  23   6      135.67       75.98     31.67 o 
  -4  24   6        9.43       24.96     15.10 o 
  -3  24   6       59.83       46.83     19.95 o 
  -2  24   6       10.61       -7.52     16.30 o 
  -1  24   6       11.34       24.80      9.78 o 
   0  24   6       82.75       66.35     14.50 o 
   1  24   6       98.40      100.86     19.44 o 
   2  24   6        2.39      -14.27     14.81 o 
   3  24   6       64.90       54.15     18.79 o 
   4  24   6        2.67      -14.94     12.54 o 
  -4  25   6       55.23       82.25     22.76 o 
  -3  25   6       22.38       20.80      9.87 o 
  -2  25   6       16.76       38.42     12.08 o 
  -1  25   6       56.20       31.57     30.04 o 
   0  25   6      493.84      540.23     59.27 o 
   1  25   6       12.02        6.51      9.09 o 
   2  25   6      134.80      102.58     20.52 o 
   3  25   6      195.74      182.26     31.36 o 
   4  25   6        1.22       24.66     15.41 o 
  -4  26   6       95.05      128.25     35.00 o 
  -3  26   6        1.05       -1.98      9.21 o 
  -2  26   6        5.25        3.19      8.54 o 
  -1  26   6      449.75      478.98     54.79 o 
   0  26   6       19.16       -0.80     13.46 o 
   1  26   6      275.81      295.27     46.97 o 
   2  26   6       11.86       31.78     15.76 o 
   3  26   6       87.11      150.15     26.97 o 
  -3  27   6       18.64       21.86     11.61 o 
  -2  27   6       31.40       30.98     45.58 o 
  -1  27   6       72.51       75.35     21.26 o 
   0  27   6       57.22       76.08     24.40 o 
   1  27   6       14.40      -17.36     18.49 o 
   2  27   6        0.00       11.25     21.59 o 
   3  27   6        1.30      -18.27     15.00 o 
  -3  28   6      119.42      185.73     38.04 o 
  -2  28   6      149.43      160.46     27.57 o 
  -1  28   6      122.26      110.95     27.85 o 
   0  28   6       13.72       53.62     24.04 o 
   1  28   6        7.18      -12.77     17.02 o 
   2  28   6       96.90      157.78     39.28 o 
   3  28   6       13.59      -10.76     23.71 o 
  -2  29   6       92.70      132.03     35.65 o 
  -1  29   6        1.60       12.70     14.78 o 
   0  29   6      442.40      464.83     58.09 o 
   1  29   6        3.25      -18.66     20.13 o 
   2  29   6       72.76      167.53     40.28 o 
  -1  30   6       19.12       23.79     20.77 o 
   0  30   6       62.67       36.89     18.80 o 
   1  30   6       54.56       82.21     28.95 o 
  -7   1   7       65.70       81.35     22.81 o 
  -6   1   7        1.54       10.40     28.07 o 
  -5   1   7      894.89      779.35     54.10 o 
  -4   1   7       23.49       34.96     13.09 o 
  -3   1   7       97.59       80.94      9.60 o 
  -2   1   7      175.96      178.51     10.18 o 
  -1   1   7      235.17      243.42     15.39 o 
   0   1   7       15.93       26.36      5.45 o 
   1   1   7       54.08       44.14      5.92 o 
   2   1   7      718.99      765.31     29.61 o 
   3   1   7      920.91      864.09     33.95 o 
   4   1   7      380.93      373.52     25.63 o 
   5   1   7      164.89      174.42     13.04 o 
   6   1   7       19.40       28.87     11.49 o 
   7   1   7       46.38       59.16     20.18 o 
  -7   2   7       49.17      109.20     26.69 o 
  -6   2   7       41.83       49.16     18.09 o 
  -5   2   7      925.69      926.09     59.18 o 
  -4   2   7       54.60       47.20     11.05 o 
  -3   2   7      150.61      142.27     12.75 o 
  -2   2   7     2072.41     2169.91     72.21 o 
  -1   2   7      747.41      794.35     27.22 o 
   0   2   7      569.31      639.57     19.23 o 
   1   2   7      978.46      941.64     35.79 o 
   2   2   7      111.48      114.83     27.55 o 
   3   2   7       29.69       39.47      7.03 o 
   4   2   7      975.16      970.25     40.74 o 
   5   2   7        0.72       10.53      5.39 o 
   6   2   7        1.51        1.25     14.63 o 
   7   2   7       17.23        3.78     11.20 o 
  -7   3   7      151.25      215.18     41.46 o 
  -6   3   7      112.00      117.29     26.12 o 
  -5   3   7      200.80      189.93     28.07 o 
  -4   3   7       38.64       29.29      9.67 o 
  -3   3   7       72.68       61.55      9.75 o 
  -2   3   7       59.28       94.76      8.66 o 
  -1   3   7       50.66       58.73      8.88 o 
   0   3   7       51.68       54.09      7.60 o 
   1   3   7        4.18       11.31      4.59 o 
   2   3   7       42.28       49.68      9.34 o 
   3   3   7        0.04       -2.05      4.45 o 
   4   3   7        2.40       -4.05      6.34 o 
   5   3   7      120.39      102.96     11.27 o 
   6   3   7       13.94        7.73      9.12 o 
   7   3   7       49.55       62.85     12.78 o 
  -7   4   7        8.52        1.23     25.64 o 
  -6   4   7       39.45       24.97     12.92 o 
  -5   4   7     1219.35     1127.06     51.92 o 
  -4   4   7     2579.10     2499.34    123.66 o 
  -3   4   7      591.67      550.68     27.66 o 
  -2   4   7      973.51      904.24     33.28 o 
  -1   4   7       25.09       27.04      7.27 o 
   0   4   7      433.46      538.11     17.33 o 
   1   4   7     4156.39     4259.49     52.85 o 
   2   4   7      283.26      243.71     12.04 o 
   3   4   7       23.28       15.00      4.29 o 
   4   4   7      446.35      396.32     18.39 o 
   5   4   7       89.24       87.53     13.44 o 
   6   4   7      246.95      254.33     22.59 o 
   7   4   7       91.98       96.35     15.99 o 
  -7   5   7      539.96      510.01     42.43 o 
  -6   5   7      133.99      145.62     29.02 o 
  -5   5   7        4.68       19.50      9.15 o 
  -4   5   7      919.91      890.97     35.61 o 
  -3   5   7      114.02      107.19     10.38 o 
  -2   5   7      661.25      752.25     38.33 o 
  -1   5   7      710.48      731.06     26.57 o 
   0   5   7       28.88       19.44      4.77 o 
   1   5   7      234.75      256.29     57.41 o 
   2   5   7      190.97      188.43      9.85 o 
   3   5   7      206.50      209.00     12.00 o 
   4   5   7      166.18      113.91     41.46 o 
   5   5   7      122.67      131.71     13.93 o 
   6   5   7        2.12        7.85      9.56 o 
   7   5   7        2.10        7.53     11.79 o 
  -7   6   7       63.73        7.14     14.84 o 
  -6   6   7       17.51       10.49     10.13 o 
  -5   6   7       68.63       34.05      8.41 o 
  -4   6   7        1.39       -0.17      5.33 o 
  -3   6   7       21.15       24.34      7.06 o 
  -2   6   7       94.83       95.21     10.48 o 
  -1   6   7     3446.37     3778.05     73.87 o 
   0   6   7     1391.53     1627.33     48.80 o 
   1   6   7      142.16      137.17      7.80 o 
   2   6   7        7.98        3.57      3.22 o 
   3   6   7      202.89      203.21      9.75 o 
   4   6   7      424.00      422.06     17.34 o 
   5   6   7        7.77        8.16     10.08 o 
   6   6   7      236.69      212.81     20.48 o 
   7   6   7       99.11       85.86     19.38 o 
  -7   7   7       62.75       67.89     17.98 o 
  -6   7   7      891.89      973.55     53.90 o 
  -5   7   7      122.01      109.56     18.57 o 
  -4   7   7      380.64      365.31     18.48 o 
  -3   7   7      437.49      455.87     19.28 o 
  -2   7   7      107.17      103.33     10.22 o 
  -1   7   7      841.27      861.53     25.62 o 
   0   7   7        1.83       22.11      6.21 o 
   1   7   7      763.85      720.40     16.44 o 
   2   7   7        1.59        5.58      4.83 o 
   3   7   7      186.43      179.99     13.51 o 
   4   7   7      198.92      184.36     18.20 o 
   5   7   7      870.39      866.64     47.00 o 
   6   7   7      331.13      341.77     24.96 o 
   7   7   7       81.12       89.62     20.58 o 
  -7   8   7      430.50      506.09     54.52 o 
  -6   8   7       12.08       52.94     17.22 o 
  -5   8   7        0.48        2.99      9.17 o 
  -4   8   7      310.52      287.42     16.14 o 
  -3   8   7     1020.31     1130.92     32.40 o 
  -2   8   7      340.65      416.23     18.91 o 
  -1   8   7     1042.33     1035.92     25.90 o 
   0   8   7      606.54      622.82     17.05 o 
   1   8   7      393.50      358.52     13.38 o 
   2   8   7      126.22      113.89     16.44 o 
   3   8   7      377.57      424.65     19.34 o 
   4   8   7      530.79      560.80     29.44 o 
   5   8   7      245.76      276.91     20.22 o 
   6   8   7      479.48      487.71     36.05 o 
   7   8   7        2.04       -6.03     23.65 o 
  -7   9   7       12.56       12.48     12.65 o 
  -6   9   7      147.32      175.18     24.62 o 
  -5   9   7       15.23       21.57      8.81 o 
  -4   9   7        0.04        1.54      5.00 o 
  -3   9   7        0.67       -4.85      6.10 o 
  -2   9   7      308.82      293.53     16.34 o 
  -1   9   7      560.88      484.05     16.60 o 
   0   9   7        1.65        1.13      3.57 o 
   1   9   7      215.09      244.02      9.53 o 
   2   9   7      514.24      564.90     16.74 o 
   3   9   7     1457.14     1501.06     51.95 o 
   4   9   7      552.65      599.70     62.11 o 
   5   9   7       35.54        4.43      6.21 o 
   6   9   7      237.29      255.75     29.04 o 
   7   9   7        0.44       42.35     16.20 o 
  -7  10   7        5.81      -15.58     12.25 o 
  -6  10   7      256.00      293.85     30.77 o 
  -5  10   7      350.78      383.76     32.33 o 
  -4  10   7       68.29       53.80      8.47 o 
  -3  10   7        8.21       10.59      6.01 o 
  -2  10   7     1049.35      996.96     29.71 o 
  -1  10   7     1160.49     1225.21     30.07 o 
   0  10   7       63.90       68.56      9.60 o 
   1  10   7      564.68      505.81     13.10 o 
   2  10   7      135.08      107.87     14.45 o 
   3  10   7      800.58      757.32     22.24 o 
   4  10   7      729.67      700.89     28.91 o 
   5  10   7       10.54       11.07      7.98 o 
   6  10   7       11.26        3.92     12.29 o 
   7  10   7       44.81       39.89     16.73 o 
  -7  11   7      200.56      165.94     41.75 o 
  -6  11   7       99.52      106.49     21.31 o 
  -5  11   7      410.19      408.38     33.57 o 
  -4  11   7       20.58        7.09      7.82 o 
  -3  11   7      786.36      696.91     28.73 o 
  -2  11   7      356.88      367.79     18.65 o 
  -1  11   7      135.90      114.87      9.71 o 
   0  11   7     2324.74     2504.49     35.89 o 
   1  11   7        9.50        8.06      2.77 o 
   2  11   7     1353.12     1299.12     41.98 o 
   3  11   7      168.09      174.42     21.28 o 
   4  11   7      162.71      183.85      9.53 o 
   5  11   7      127.31      115.43     12.25 o 
   6  11   7       24.29       45.05     14.99 o 
   7  11   7      230.41      231.16     48.05 o 
  -7  12   7       11.61        5.08     14.89 o 
  -6  12   7      135.17      113.25     19.68 o 
  -5  12   7        0.56       -1.13     10.41 o 
  -4  12   7      668.01      597.97     35.54 o 
  -3  12   7      222.75      167.59     69.93 o 
  -2  12   7      471.08      439.28     20.61 o 
  -1  12   7      997.45      979.03     27.90 o 
   0  12   7        3.87        5.41      3.58 o 
   1  12   7       30.62       47.13      9.25 o 
   2  12   7      114.24      120.07     16.78 o 
   3  12   7     1364.19     1241.32     62.74 o 
   4  12   7      289.24      280.01     33.49 o 
   5  12   7        0.01       -3.54     14.00 o 
   6  12   7        1.51       10.00     11.90 o 
  -7  13   7        2.28      -14.84     18.62 o 
  -6  13   7        0.06       12.56     13.13 o 
  -5  13   7       61.41       85.89     18.36 o 
  -4  13   7        6.98       -3.44      8.57 o 
  -3  13   7       17.91        7.92      7.37 o 
  -2  13   7      214.42      201.21     14.47 o 
  -1  13   7      872.01      830.24     26.12 o 
   0  13   7       55.83       60.95      5.97 o 
   1  13   7      434.70      426.18     22.28 o 
   2  13   7      161.10      200.82     25.54 o 
   3  13   7       32.18       32.85     18.20 o 
   4  13   7        9.06       20.80     15.49 o 
   5  13   7       10.20       33.15     13.24 o 
   6  13   7        1.86        6.24     13.19 o 
  -6  14   7      228.30      283.91     45.71 o 
  -5  14   7      447.58      511.78     37.63 o 
  -4  14   7      387.79      370.24     21.22 o 
  -3  14   7       36.47       14.65      7.16 o 
  -2  14   7      754.61      697.70     29.95 o 
  -1  14   7     3381.34     3256.88     63.68 o 
   0  14   7     1296.18     1321.29     30.31 o 
   1  14   7      229.60      251.22     18.99 o 
   2  14   7      171.68      139.34     20.19 o 
   3  14   7        0.08       -1.37     14.29 o 
   4  14   7     1491.69     1615.64     80.59 o 
   5  14   7      107.97      134.56     27.56 o 
   6  14   7      118.61      217.53     36.89 o 
  -6  15   7       78.26      141.63     23.24 o 
  -5  15   7      151.18      199.38     24.58 o 
  -4  15   7      185.15      183.73     21.96 o 
  -3  15   7      329.42      356.87     24.87 o 
  -2  15   7      115.93      101.97     12.52 o 
  -1  15   7     2221.74     2111.21     47.62 o 
   0  15   7     2140.58     2084.44     38.53 o 
   1  15   7       11.49        9.08      5.23 o 
   2  15   7      330.89      258.80     24.12 o 
   3  15   7      166.63      184.76     37.26 o 
   4  15   7      114.60      140.24     26.02 o 
   5  15   7       28.26       34.41     14.80 o 
   6  15   7       77.94       61.08     23.17 o 
  -6  16   7        1.85       -0.56     12.62 o 
  -5  16   7        0.42       -2.34     12.12 o 
  -4  16   7      673.50      767.30     53.71 o 
  -3  16   7      189.87      190.91     16.13 o 
  -2  16   7        3.10      -14.28     11.09 o 
  -1  16   7     1240.64     1167.54     36.32 o 
   0  16   7      270.66      284.80     14.59 o 
   1  16   7       86.07      112.41     13.37 o 
   2  16   7        6.07      -21.12     20.68 o 
   3  16   7      134.57      133.85     24.73 o 
   4  16   7      881.37      915.55     62.91 o 
   5  16   7      167.94      121.95     24.94 o 
   6  16   7       28.35       95.73     27.60 o 
  -6  17   7      372.00      320.32     40.40 o 
  -5  17   7      232.32      300.15     30.26 o 
  -4  17   7       21.90       39.75     22.72 o 
  -3  17   7     1205.95     1163.65     43.94 o 
  -2  17   7       51.55       58.87     15.44 o 
  -1  17   7      201.42      162.53     14.28 o 
   0  17   7     1673.35     1625.45     71.58 o 
   1  17   7        0.36       -2.32      4.80 o 
   2  17   7      458.39      422.72     51.06 o 
   3  17   7       18.59       39.47     16.64 o 
   4  17   7       14.03        6.82     14.72 o 
   5  17   7      904.25      965.58    102.91 o 
   6  17   7        2.54       26.13     35.16 o 
  -6  18   7      185.93      186.36     40.08 o 
  -5  18   7      328.40      397.24     34.59 o 
  -4  18   7        8.81       -6.55     14.45 o 
  -3  18   7      190.28      192.26     21.43 o 
  -2  18   7      100.95       84.60     16.57 o 
  -1  18   7       43.23       45.66      8.83 o 
   0  18   7      195.68      212.57     14.75 o 
   1  18   7      497.05      439.35     25.80 o 
   2  18   7      528.08      470.41     54.93 o 
   3  18   7      221.83      249.15     32.18 o 
   4  18   7       75.13       59.06     20.77 o 
   5  18   7      103.82      123.57     27.24 o 
  -6  19   7        0.26      -41.71     27.81 o 
  -5  19   7       56.11       39.27     25.06 o 
  -4  19   7       79.86       99.72     23.96 o 
  -3  19   7        0.63       -0.65      9.90 o 
  -2  19   7      217.24      224.98     17.56 o 
  -1  19   7     1021.31      953.00     43.99 o 
   0  19   7      476.22      482.56     25.32 o 
   1  19   7      181.37      181.29     14.88 o 
   2  19   7      129.26      136.44     15.19 o 
   3  19   7       45.43       62.84     18.07 o 
   4  19   7        1.62      -32.27     21.51 o 
   5  19   7      224.54      206.99     35.03 o 
  -5  20   7       60.56       81.62     23.79 o 
  -4  20   7        0.19        6.36     13.97 o 
  -3  20   7      161.52      162.99     20.82 o 
  -2  20   7       82.47       80.34     23.45 o 
  -1  20   7      756.11      673.76     29.49 o 
   0  20   7        2.39        2.55      4.61 o 
   1  20   7      367.97      374.32     21.43 o 
   2  20   7      249.99      218.96     27.90 o 
   3  20   7      386.24      384.18     40.16 o 
   4  20   7      421.47      510.32     48.65 o 
   5  20   7      186.43      169.97     33.00 o 
  -5  21   7       11.10       10.26     24.07 o 
  -4  21   7       51.51       55.41     17.72 o 
  -3  21   7      232.16      287.72     25.78 o 
  -2  21   7       12.87        6.82     10.64 o 
  -1  21   7      664.49      675.72     34.39 o 
   0  21   7     1410.23     1409.53     64.22 o 
   1  21   7      134.01      144.88     50.58 o 
   2  21   7      206.92      226.17     34.66 o 
   3  21   7      219.18      223.45     31.85 o 
   4  21   7        1.95       -6.99     26.14 o 
   5  21   7      174.80      117.65     43.92 o 
  -5  22   7        1.29       15.64     15.20 o 
  -4  22   7       32.56       41.19     54.42 o 
  -3  22   7        1.59        1.45     14.76 o 
  -2  22   7       21.89        2.15     11.60 o 
  -1  22   7       68.95       61.90     14.58 o 
   0  22   7       34.59       29.20      9.67 o 
   1  22   7       44.60       47.52     14.46 o 
   2  22   7      123.19      145.72     29.49 o 
   3  22   7       38.66       53.83     19.03 o 
   4  22   7        0.68      -20.63     15.72 o 
   5  22   7       10.16       46.82     35.21 o 
  -4  23   7      180.28      201.40     31.68 o 
  -3  23   7        7.08        9.61      9.68 o 
  -2  23   7       48.26       50.90     15.39 o 
  -1  23   7       34.44       39.04     16.96 o 
   0  23   7       54.59       52.55     26.29 o 
   1  23   7      102.51      116.90     21.85 o 
   2  23   7      109.52      135.04     34.77 o 
   3  23   7      246.75      259.83     34.29 o 
   4  23   7        9.64        8.80     13.79 o 
  -4  24   7      585.57      645.47     55.35 o 
  -3  24   7      135.39      139.64     20.53 o 
  -2  24   7        8.60       31.09     29.39 o 
  -1  24   7      330.16      305.86     27.49 o 
   0  24   7       19.09       47.80     20.24 o 
   1  24   7      386.77      459.17     39.14 o 
   2  24   7      214.53      177.75     27.48 o 
   3  24   7      200.56      223.81     33.29 o 
   4  24   7      246.50      326.68     67.35 o 
  -4  25   7       15.47       37.01     27.24 o 
  -3  25   7       37.50       32.01     17.77 o 
  -2  25   7       12.53        5.84     10.43 o 
  -1  25   7       65.85       75.04     25.21 o 
   0  25   7       80.20      103.93     29.52 o 
   1  25   7      151.84      165.58     24.34 o 
   2  25   7       27.86       25.61     13.81 o 
   3  25   7       30.46        8.73     13.58 o 
   4  25   7        6.43       -1.55     18.12 o 
  -3  26   7        3.18        2.32      8.92 o 
  -2  26   7        1.11       -3.31     16.78 o 
  -1  26   7        0.86      -10.80     13.98 o 
   0  26   7       23.00       15.11     18.53 o 
   1  26   7       46.12       76.49     29.22 o 
   2  26   7       79.36       44.16     17.91 o 
   3  26   7        7.03        6.54     12.81 o 
  -3  27   7      291.30      257.07     30.41 o 
  -2  27   7        7.66       17.88     23.62 o 
  -1  27   7       81.53       80.17     25.12 o 
   0  27   7      293.34      290.83     47.27 o 
   1  27   7      134.50      132.39     34.16 o 
   2  27   7      147.53       46.61     23.50 o 
   3  27   7       51.97       39.57     23.97 o 
  -2  28   7      133.97       94.09     20.26 o 
  -1  28   7       87.71       65.05     24.37 o 
   0  28   7      149.67      110.73     31.24 o 
   1  28   7        6.38       33.16     22.08 o 
   2  28   7        0.09       -0.92     16.26 o 
  -2  29   7        9.04      -29.77     19.84 o 
  -1  29   7      108.22      122.38     33.56 o 
   0  29   7        1.05       19.31     21.50 o 
   1  29   7       66.88       67.87     27.39 o 
  -7   0   8      265.85      345.40     60.84 o 
  -6   0   8       81.92       97.39     33.38 o 
  -5   0   8      102.73      106.61     34.26 o 
  -4   0   8      844.28      842.75     75.37 o 
  -3   0   8      256.33      266.98     19.08 o 
  -2   0   8      101.67       91.67     12.09 o 
  -1   0   8      793.54      606.38    522.33 o 
   0   0   8      163.15      254.26     19.28 o 
   1   0   8     4967.97     5115.38     99.75 o 
   2   0   8     2082.05     2092.91     52.61 o 
   3   0   8     1076.60     1106.64     55.98 o 
   4   0   8      370.77      329.20     34.40 o 
   5   0   8      225.52      207.80     22.63 o 
   6   0   8        0.18        7.39     20.78 o 
   7   0   8      167.10      107.40     22.30 o 
  -7   1   8      159.73       90.81     28.05 o 
  -6   1   8        1.86        5.32     14.03 o 
  -5   1   8      242.56      214.09     31.29 o 
  -4   1   8      109.48      106.05     20.84 o 
  -3   1   8      161.89      158.05     10.67 o 
  -2   1   8      165.11      178.91     12.85 o 
  -1   1   8        2.73       -4.16      5.24 o 
   0   1   8     1193.11     1157.52     90.50 o 
   1   1   8      329.98      375.57     16.04 o 
   2   1   8      602.29      528.61     89.88 o 
   3   1   8        2.57       11.80      5.45 o 
   4   1   8      105.70      118.21     13.11 o 
   5   1   8      391.80      323.70     23.63 o 
   6   1   8       88.19      116.52     16.67 o 
   7   1   8      363.77      355.67     30.01 o 
  -7   2   8       53.55       49.79     19.91 o 
  -6   2   8        0.01        9.17     16.26 o 
  -5   2   8      174.65      180.88     28.63 o 
  -4   2   8       27.98       25.74     13.41 o 
  -3   2   8       18.22       20.74      5.92 o 
  -2   2   8        4.07        4.41      5.08 o 
  -1   2   8       23.42       22.13     11.02 o 
   0   2   8      247.12      248.30     51.88 o 
   1   2   8     1085.47     1295.02     32.94 o 
   2   2   8      667.96      671.91     18.71 o 
   3   2   8      124.25       74.61     36.36 o 
   4   2   8        9.04        1.03      7.42 o 
   5   2   8       35.97       25.65      6.94 o 
   6   2   8       28.79       32.87      9.70 o 
   7   2   8       38.19       29.43     11.93 o 
  -7   3   8      261.56      334.60     84.61 o 
  -6   3   8      272.58      300.49     38.21 o 
  -5   3   8       10.60       15.54     16.06 o 
  -4   3   8     1718.89     1795.38     76.31 o 
  -3   3   8        1.63       -3.03      4.78 o 
  -2   3   8     1598.28     1676.65     42.71 o 
  -1   3   8     2553.23     2678.96     52.75 o 
   0   3   8     4020.03     4094.69     58.79 o 
   1   3   8      140.75      117.26     23.12 o 
   2   3   8       20.69       23.53      4.58 o 
   3   3   8      150.20      167.23     12.60 o 
   4   3   8      287.24      249.04     17.99 o 
   5   3   8        1.28        8.97      6.50 o 
   6   3   8       30.67        4.63     10.02 o 
   7   3   8        3.52       15.57     10.57 o 
  -7   4   8       72.19       68.52     26.06 o 
  -6   4   8      354.30      336.69     75.16 o 
  -5   4   8       13.32       22.87     13.03 o 
  -4   4   8      246.96      247.11     22.70 o 
  -3   4   8       12.60        4.03      5.53 o 
  -2   4   8      838.03      907.24     24.07 o 
  -1   4   8      209.49      218.05     16.12 o 
   0   4   8     1174.74     1285.21     28.40 o 
   1   4   8     9517.48    10073.21     79.00 o 
   2   4   8       42.13       47.64      5.93 o 
   3   4   8      416.84      390.42     16.52 o 
   4   4   8      963.44      954.86     40.76 o 
   5   4   8      277.39      263.93     43.29 o 
   6   4   8        0.59        6.13      7.79 o 
   7   4   8       98.78       65.81     36.45 o 
  -7   5   8        5.77      -17.58     16.26 o 
  -6   5   8      206.36      206.81     32.46 o 
  -5   5   8       45.69       20.76     13.31 o 
  -4   5   8       20.09       11.49     17.43 o 
  -3   5   8      551.49      585.98     23.64 o 
  -2   5   8       13.07        8.59      7.27 o 
  -1   5   8       13.11       12.58      6.28 o 
   0   5   8     1394.94     1473.43     30.39 o 
   1   5   8       41.41       27.57      5.80 o 
   2   5   8      117.54      143.68     20.20 o 
   3   5   8        0.05        1.29      3.81 o 
   4   5   8      154.21      130.90     25.47 o 
   5   5   8      100.47       88.63     20.53 o 
   6   5   8       72.71       53.56     14.15 o 
   7   5   8        2.35       -7.64     11.31 o 
  -7   6   8       15.64       14.69     16.93 o 
  -6   6   8      195.17      197.25     31.54 o 
  -5   6   8       33.54       32.22     15.29 o 
  -4   6   8     1298.34     1125.31     50.59 o 
  -3   6   8      889.92      885.07     37.50 o 
  -2   6   8      137.18      125.46     22.38 o 
  -1   6   8      354.82      375.34     20.36 o 
   0   6   8      517.62      543.93     21.71 o 
   1   6   8     1201.79     1108.08     23.34 o 
   2   6   8      901.41      812.33     20.14 o 
   3   6   8      580.36      558.66     21.08 o 
   4   6   8        1.58       -2.21      4.55 o 
   5   6   8      283.19      302.53     35.67 o 
   6   6   8      122.95      117.66     15.76 o 
   7   6   8       51.91       40.43     22.23 o 
  -7   7   8      490.16      468.77     50.55 o 
  -6   7   8        0.03        0.75     18.61 o 
  -5   7   8      210.50      152.84     26.33 o 
  -4   7   8        0.85        3.25      8.54 o 
  -3   7   8     1108.27     1147.91     52.73 o 
  -2   7   8      440.09      494.32     20.81 o 
  -1   7   8       61.60       53.12      9.11 o 
   0   7   8      169.92      186.89     13.20 o 
   1   7   8       10.90        9.29      3.73 o 
   2   7   8      639.19      618.75     22.80 o 
   3   7   8      172.37      184.50     13.91 o 
   4   7   8     2841.46     2836.18     69.08 o 
   5   7   8     1033.50      976.57    107.54 o 
   6   7   8       42.71        4.48     13.89 o 
   7   7   8       21.33       13.60     25.23 o 
  -7   8   8       26.62       68.36     33.14 o 
  -6   8   8        0.04        7.01     11.98 o 
  -5   8   8        5.90        0.19     13.07 o 
  -4   8   8      148.55      150.67     15.96 o 
  -3   8   8      298.85      309.80     28.89 o 
  -2   8   8      148.17      137.60     10.58 o 
  -1   8   8      422.64      465.20     28.38 o 
   0   8   8        8.37       40.60      7.47 o 
   1   8   8       88.69       97.47      8.22 o 
   2   8   8       90.75       74.93      8.40 o 
   3   8   8       20.55       24.82      5.98 o 
   4   8   8        1.63       23.09      7.23 o 
   5   8   8      177.56      207.72     19.85 o 
   6   8   8       19.25       13.63     10.94 o 
   7   8   8        0.93       -9.76     31.83 o 
  -7   9   8        8.59       20.86     23.75 o 
  -6   9   8      450.27      498.21     51.07 o 
  -5   9   8       25.52       17.16     20.09 o 
  -4   9   8      234.79      231.05     19.69 o 
  -3   9   8      143.20      137.09     17.28 o 
  -2   9   8     1100.35     1075.60     31.41 o 
  -1   9   8     3325.57     3377.31     48.87 o 
   0   9   8      350.28      413.72     14.37 o 
   1   9   8     2489.31     2651.88     44.71 o 
   2   9   8      494.57      482.06     25.75 o 
   3   9   8      181.67      205.02     14.26 o 
   4   9   8       14.57        9.44      5.13 o 
   5   9   8      816.36      974.08     70.80 o 
   6   9   8       39.92       66.58     34.06 o 
   7   9   8      155.14      158.68     29.98 o 
  -7  10   8        1.04      -17.70     20.45 o 
  -6  10   8      417.46      459.50     51.44 o 
  -5  10   8       84.24       74.55     18.71 o 
  -4  10   8      252.43      255.98     20.40 o 
  -3  10   8      789.54      798.89     37.92 o 
  -2  10   8      383.38      419.97     20.09 o 
  -1  10   8       26.14       25.88      7.93 o 
   0  10   8      312.17      310.36     12.28 o 
   1  10   8        4.06        8.75      5.73 o 
   2  10   8       29.48       44.86     12.57 o 
   3  10   8     3514.40     3578.38     48.45 o 
   4  10   8        9.99       23.54      9.06 o 
   5  10   8       71.31       72.16     20.76 o 
   6  10   8      235.92      285.20     44.99 o 
  -7  11   8      111.14      151.52     42.40 o 
  -6  11   8       70.70       40.16     17.52 o 
  -5  11   8      198.53      158.29     22.51 o 
  -4  11   8       43.65       38.07     10.44 o 
  -3  11   8      185.77      203.54     20.91 o 
  -2  11   8        0.04       -0.63      6.77 o 
  -1  11   8      720.36      770.35     22.32 o 
   0  11   8       49.97       56.33      8.23 o 
   1  11   8      145.93      141.33      7.92 o 
   2  11   8      703.88      700.27     37.28 o 
   3  11   8       35.66       35.84     17.27 o 
   4  11   8       42.41       53.74      7.04 o 
   5  11   8      165.94      184.35     29.55 o 
   6  11   8        0.05       -1.41     12.29 o 
  -6  12   8      123.60      108.10     37.77 o 
  -5  12   8      728.65      764.26     45.57 o 
  -4  12   8       29.77       78.80     19.50 o 
  -3  12   8       78.54       64.32     18.48 o 
  -2  12   8     2546.84     2447.81     55.47 o 
  -1  12   8      230.82      229.60     12.66 o 
   0  12   8     2426.29     2552.02     43.32 o 
   1  12   8       73.76       68.44      5.30 o 
   2  12   8      230.92      180.68     26.92 o 
   3  12   8      156.28      153.37     33.14 o 
   4  12   8      225.18      350.01     50.36 o 
   5  12   8       10.05       26.46     12.94 o 
   6  12   8        0.04       -8.99     11.97 o 
  -6  13   8      125.99      119.82     25.56 o 
  -5  13   8       17.54       16.79     12.35 o 
  -4  13   8      446.78      485.50     42.16 o 
  -3  13   8       44.45       53.31     10.28 o 
  -2  13   8      160.31      143.98     16.65 o 
  -1  13   8      605.48      663.29     23.08 o 
   0  13   8      308.99      356.64     15.84 o 
   1  13   8      144.48      131.43     22.85 o 
   2  13   8       77.73       92.73     17.39 o 
   3  13   8       69.10       88.74     24.95 o 
   4  13   8        3.64       -1.81     34.56 o 
   5  13   8       10.40        9.01     12.52 o 
   6  13   8      124.97      120.99     21.82 o 
  -6  14   8       11.34       13.08     48.15 o 
  -5  14   8        9.74        5.96     12.11 o 
  -4  14   8       12.54       19.83     12.50 o 
  -3  14   8      257.64      236.87     18.13 o 
  -2  14   8      885.97      784.37     36.61 o 
  -1  14   8       49.78       38.92      7.82 o 
   0  14   8        8.13        2.34      4.24 o 
   1  14   8      178.91      178.36     13.68 o 
   2  14   8        3.35       14.77      9.77 o 
   3  14   8      461.44      422.13     52.23 o 
   4  14   8       81.08       48.57     35.84 o 
   5  14   8       27.02       31.03     12.60 o 
   6  14   8      120.03      128.36     28.53 o 
  -6  15   8       85.48       58.62     20.20 o 
  -5  15   8       50.95       13.25     18.31 o 
  -4  15   8      380.46      375.92     37.99 o 
  -3  15   8      126.53      114.29     13.18 o 
  -2  15   8        3.71       -2.98     10.38 o 
  -1  15   8      855.51      779.85     29.84 o 
   0  15   8      145.70      150.99      9.97 o 
   1  15   8      488.18      485.92     52.08 o 
   2  15   8       10.26        6.14      8.88 o 
   3  15   8      855.90      882.86     75.87 o 
   4  15   8      275.96      253.19     34.80 o 
   5  15   8      254.15      279.91     32.32 o 
   6  15   8       14.44       15.02     16.88 o 
  -6  16   8       42.49       40.91     22.10 o 
  -5  16   8     1012.85     1124.79     58.32 o 
  -4  16   8       43.14       38.69     16.56 o 
  -3  16   8       26.14       40.29      9.81 o 
  -2  16   8       99.24       94.19     17.78 o 
  -1  16   8       63.24       57.05     13.74 o 
   0  16   8      266.87      254.30     12.82 o 
   1  16   8      367.57      393.07     48.48 o 
   2  16   8      661.64      626.24     62.22 o 
   3  16   8       74.97      150.37     36.03 o 
   4  16   8      302.09      356.52     40.80 o 
   5  16   8      708.74      693.84     59.56 o 
  -6  17   8        2.31       23.27     16.99 o 
  -5  17   8       22.06       19.44     18.64 o 
  -4  17   8        2.19       -8.27     30.31 o 
  -3  17   8      272.22      118.08     66.44 o 
  -2  17   8     1359.76     1408.88     62.11 o 
  -1  17   8      875.05      847.32     38.48 o 
   0  17   8        1.13        6.02      4.13 o 
   1  17   8       97.07       95.41     16.07 o 
   2  17   8       23.53       23.49     13.73 o 
   3  17   8      639.66      597.77     73.10 o 
   4  17   8      156.38      194.82     33.37 o 
   5  17   8       77.93       87.45     25.19 o 
  -6  18   8       29.44       -8.64     22.34 o 
  -5  18   8       36.78       57.03     15.15 o 
  -4  18   8      106.91      153.59     25.52 o 
  -3  18   8      757.56      824.51     42.61 o 
  -2  18   8      161.89      154.48     21.36 o 
  -1  18   8        2.03        0.89      6.28 o 
   0  18   8      186.11      160.80     10.71 o 
   1  18   8       32.63       33.93      7.30 o 
   2  18   8       89.46       81.71     25.81 o 
   3  18   8       33.75       47.32     18.97 o 
   4  18   8       38.64       65.73     19.93 o 
   5  18   8      229.73      241.35     37.05 o 
  -5  19   8       41.38       28.73     14.76 o 
  -4  19   8       77.82       72.24     19.80 o 
  -3  19   8       87.23      108.31     17.46 o 
  -2  19   8       92.93      110.60     19.27 o 
  -1  19   8      405.56      386.94     22.64 o 
   0  19   8      449.95      457.11     17.96 o 
   1  19   8      895.24      810.72     49.70 o 
   2  19   8      109.46      115.29     31.93 o 
   3  19   8       15.30       -9.10     15.14 o 
   4  19   8      115.40      109.17     24.82 o 
   5  19   8      265.59      288.79     42.20 o 
  -5  20   8      215.55      230.60     28.02 o 
  -4  20   8        2.80        0.59     17.82 o 
  -3  20   8      417.26      372.98     29.93 o 
  -2  20   8        1.29        8.36     11.27 o 
  -1  20   8       83.04       74.53     11.64 o 
   0  20   8     1216.01     1154.91     48.97 o 
   1  20   8        1.11        0.49      9.78 o 
   2  20   8        0.01       -1.16     11.69 o 
   3  20   8      105.87      103.44     24.60 o 
   4  20   8        1.38       18.35     30.61 o 
   5  20   8        0.84      -13.98     25.40 o 
  -5  21   8        7.27       27.16     17.46 o 
  -4  21   8       76.70      102.61     24.78 o 
  -3  21   8        4.38        1.80     10.40 o 
  -2  21   8       22.42       10.68      9.46 o 
  -1  21   8      191.73      234.40     25.73 o 
   0  21   8       25.03       25.20      7.46 o 
   1  21   8      416.21      414.80     52.24 o 
   2  21   8        0.02       -9.97     12.82 o 
   3  21   8        0.02       -3.84     16.12 o 
   4  21   8       18.23       31.39     13.52 o 
   5  21   8        1.08       19.34     25.83 o 
  -5  22   8      140.33      131.09     38.76 o 
  -4  22   8      188.83      226.17     35.72 o 
  -3  22   8      774.61      708.98     41.79 o 
  -2  22   8      170.60      235.83     28.16 o 
  -1  22   8      129.74      120.25     19.22 o 
   0  22   8      221.53      254.70     41.90 o 
   1  22   8      157.06      178.16     25.92 o 
   2  22   8       89.40       97.54     22.18 o 
   3  22   8      297.51      332.54     38.57 o 
   4  22   8       95.23      125.25     34.09 o 
  -4  23   8      106.00       75.83     19.02 o 
  -3  23   8        0.85       22.93     12.33 o 
  -2  23   8      547.39      464.08     48.11 o 
  -1  23   8      167.73      189.01     23.67 o 
   0  23   8       20.30      -11.07     19.02 o 
   1  23   8      249.13      275.85     31.64 o 
   2  23   8       61.90       62.98     19.49 o 
   3  23   8       73.05       72.71     21.43 o 
   4  23   8       55.04       80.04     53.37 o 
  -4  24   8       10.44       48.89     24.95 o 
  -3  24   8       12.26       24.04     10.61 o 
  -2  24   8       34.60       46.73     23.41 o 
  -1  24   8        7.47       52.46     23.97 o 
   0  24   8       34.55       50.34     17.48 o 
   1  24   8      117.37       94.70     20.12 o 
   2  24   8      158.42      165.18     27.23 o 
   3  24   8      137.90      171.38     28.05 o 
   4  24   8       38.85       34.52     32.16 o 
  -4  25   8      109.43      143.71     39.26 o 
  -3  25   8       56.66       62.56     17.75 o 
  -2  25   8      127.03      119.56     22.62 o 
  -1  25   8      129.71      114.63     29.73 o 
   0  25   8      309.85      397.27     53.97 o 
   1  25   8       77.30       77.28     18.47 o 
   2  25   8       55.77      107.93     25.55 o 
   3  25   8       26.78       57.40     36.85 o 
  -3  26   8      123.42      125.76     31.26 o 
  -2  26   8       24.13       -4.07     27.33 o 
  -1  26   8       15.39      -39.31     29.10 o 
   0  26   8      351.52      316.03     48.93 o 
   1  26   8        0.68       11.37     19.15 o 
   2  26   8      417.61      440.90     43.70 o 
   3  26   8        6.55       16.09     49.76 o 
  -3  27   8        0.04        0.68     13.05 o 
  -2  27   8       23.46       29.68     17.58 o 
  -1  27   8        6.95      -24.89     21.13 o 
   0  27   8        3.82       51.52     25.77 o 
   1  27   8       54.10       64.02     26.79 o 
   2  27   8        0.28        7.87     17.48 o 
  -2  28   8      109.09      116.52     33.33 o 
  -1  28   8       33.27       10.66     15.52 o 
   0  28   8       83.64      105.58     29.89 o 
   1  28   8       93.47       59.84     23.16 o 
   2  28   8       46.88       27.01     17.55 o 
  -1  29   8      195.78      192.81     40.54 o 
   0  29   8       14.76       -6.39     14.98 o 
   1  29   8      128.23      169.76     39.03 o 
  -7   1   9      292.19      316.55     42.61 o 
  -6   1   9       41.82       13.04     13.75 o 
  -5   1   9      162.51      169.87     34.79 o 
  -4   1   9      978.98      907.74     56.12 o 
  -3   1   9       15.23       15.24      7.34 o 
  -2   1   9       97.23      134.59     10.45 o 
  -1   1   9      155.63      183.58     18.02 o 
   0   1   9     1239.82     1342.26     42.90 o 
   1   1   9        5.69        6.75      4.80 o 
   2   1   9      183.40       97.55     63.09 o 
   3   1   9     1044.30     1080.21     39.97 o 
   4   1   9      121.48      127.61     17.90 o 
   5   1   9        0.91        4.09      6.29 o 
   6   1   9       42.08       61.40     13.16 o 
   7   1   9      123.82      107.71     17.30 o 
  -7   2   9       16.32       18.51     40.97 o 
  -6   2   9      447.91      440.53     46.76 o 
  -5   2   9       11.01        4.64     15.46 o 
  -4   2   9      174.40      175.06     26.72 o 
  -3   2   9      510.78      462.07     23.69 o 
  -2   2   9      601.34      606.46     21.94 o 
  -1   2   9     1117.30     1156.29     36.24 o 
   0   2   9        0.13       12.44      6.08 o 
   1   2   9       11.78        7.17      5.37 o 
   2   2   9      329.19      262.37     76.29 o 
   3   2   9      218.92      227.00     15.36 o 
   4   2   9      122.34      111.94     14.60 o 
   5   2   9      821.64      840.60     46.87 o 
   6   2   9        1.24       -9.59     10.24 o 
   7   2   9      152.33      218.50     27.88 o 
  -7   3   9        0.11        5.88     17.21 o 
  -6   3   9      146.81      186.95     30.48 o 
  -5   3   9       23.10       38.77     14.26 o 
  -4   3   9      652.68      675.70     36.25 o 
  -3   3   9       15.12       77.23     12.17 o 
  -2   3   9      189.93      158.22     11.32 o 
  -1   3   9       80.83      106.83     14.62 o 
   0   3   9     1757.49     1921.80     56.84 o 
   1   3   9       50.38       46.04      9.21 o 
   2   3   9     1951.68     2103.56     45.67 o 
   3   3   9        0.02       17.92      7.13 o 
   4   3   9      182.07      185.14     19.96 o 
   5   3   9       19.49       22.31     11.61 o 
   6   3   9       18.33       14.76      8.63 o 
   7   3   9       42.06        5.40     15.26 o 
  -7   4   9      158.17      144.44     31.93 o 
  -6   4   9      252.84      290.58     38.32 o 
  -5   4   9      124.71      147.49     29.11 o 
  -4   4   9      491.21      455.42     30.31 o 
  -3   4   9      310.89      293.42     19.64 o 
  -2   4   9       10.75        3.95      4.30 o 
  -1   4   9      206.03      211.77     16.66 o 
   0   4   9     1124.39     1086.18     27.98 o 
   1   4   9       61.86       38.35      6.67 o 
   2   4   9     1037.42     1085.55     32.27 o 
   3   4   9       92.96       75.04     13.73 o 
   4   4   9      127.38      111.09     12.10 o 
   5   4   9        0.60       -4.81      9.44 o 
   6   4   9      215.95      184.84     19.61 o 
   7   4   9      227.78      165.50     30.86 o 
  -7   5   9       77.58       75.98     24.31 o 
  -6   5   9       33.44       28.90     14.66 o 
  -5   5   9      235.78      182.30     28.79 o 
  -4   5   9      282.25      292.29     25.42 o 
  -3   5   9       17.27       15.27      8.04 o 
  -2   5   9     2183.12     2266.84     56.63 o 
  -1   5   9      376.94      322.39     19.74 o 
   0   5   9     1896.78     2133.19     46.33 o 
   1   5   9        9.77        7.06      4.62 o 
   2   5   9      128.10      148.44     10.95 o 
   3   5   9       88.77       77.33      7.83 o 
   4   5   9      887.57      890.16     45.21 o 
   5   5   9       91.46      100.59     28.03 o 
   6   5   9       54.00       37.36     10.86 o 
   7   5   9        4.47       37.42     30.80 o 
  -7   6   9       71.33       72.07     36.56 o 
  -6   6   9       25.60       21.01     17.14 o 
  -5   6   9        0.23       15.75     14.83 o 
  -4   6   9      275.34      214.51     22.17 o 
  -3   6   9      730.75      831.66     37.37 o 
  -2   6   9        2.81       15.64      6.81 o 
  -1   6   9      406.26      453.50     23.41 o 
   0   6   9        1.44       19.32      6.63 o 
   1   6   9     1812.86     1905.31     38.30 o 
   2   6   9     2592.55     2635.49     61.43 o 
   3   6   9        0.76       23.76      5.43 o 
   4   6   9       34.41       29.24     12.65 o 
   5   6   9      114.41      151.45     34.21 o 
   6   6   9        9.28       12.54     11.67 o 
   7   6   9        4.84       16.22     12.76 o 
  -7   7   9       71.63      145.85     43.41 o 
  -6   7   9       14.10       -4.19     12.91 o 
  -5   7   9       32.08       39.35     15.18 o 
  -4   7   9        2.41       15.42     20.73 o 
  -3   7   9       10.43        4.22      7.95 o 
  -2   7   9     1426.73     1316.31     34.84 o 
  -1   7   9      136.83      151.25     15.24 o 
   0   7   9       44.76       40.41      7.24 o 
   1   7   9        6.18        8.56      5.41 o 
   2   7   9       44.68       54.35      4.53 o 
   3   7   9      179.35      202.31     15.75 o 
   4   7   9       56.63       78.91     13.01 o 
   5   7   9       92.99       81.92     28.54 o 
   6   7   9      140.75      147.35     22.81 o 
   7   7   9        2.80       -5.21     13.48 o 
  -7   8   9        2.46       22.35     29.74 o 
  -6   8   9      827.52      792.04     61.94 o 
  -5   8   9       38.55       26.23     13.78 o 
  -4   8   9       10.63       38.68     12.18 o 
  -3   8   9      838.67      813.15     32.38 o 
  -2   8   9      134.70      139.65     13.58 o 
  -1   8   9     1678.09     1622.30     44.29 o 
   0   8   9      705.35      740.44     26.90 o 
   1   8   9        9.69       22.74      4.96 o 
   2   8   9      309.28      307.21     17.01 o 
   3   8   9     1037.13     1161.96     41.51 o 
   4   8   9       13.18       15.62     11.87 o 
   5   8   9      130.36      156.30     16.85 o 
   6   8   9       10.56       19.94     23.77 o 
  -7   9   9        0.27      -17.69     23.61 o 
  -6   9   9       44.15      120.60     27.79 o 
  -5   9   9        7.50       -3.92     11.94 o 
  -4   9   9        0.07       17.02     10.24 o 
  -3   9   9        1.65        1.53      7.25 o 
  -2   9   9        2.31       14.40      9.56 o 
  -1   9   9      598.98      610.24     24.52 o 
   0   9   9      203.10      205.30     14.00 o 
   1   9   9       62.17       55.44      6.61 o 
   2   9   9        3.06        9.96      5.20 o 
   3   9   9      293.22      274.59     25.42 o 
   4   9   9      566.03      529.18     27.99 o 
   5   9   9        0.23       -0.37     12.09 o 
   6   9   9        0.84        5.10     12.87 o 
  -7  10   9        1.87      -14.54     25.42 o 
  -6  10   9      265.94      309.23     45.52 o 
  -5  10   9      486.58      508.59     43.29 o 
  -4  10   9      798.23      835.90     43.47 o 
  -3  10   9       16.75       20.46     10.92 o 
  -2  10   9      101.35      112.17     12.53 o 
  -1  10   9      101.27      114.48     11.46 o 
   0  10   9      689.82      801.40     19.45 o 
   1  10   9      607.32      645.48     20.39 o 
   2  10   9     1069.77     1141.72     75.82 o 
   3  10   9        1.49        5.79     10.29 o 
   4  10   9      442.43      473.95     23.98 o 
   5  10   9      228.93      239.52     50.51 o 
   6  10   9       36.38       41.67     15.22 o 
  -6  11   9       75.86       35.50     16.22 o 
  -5  11   9       40.39       75.69     16.50 o 
  -4  11   9      377.80      372.95     28.98 o 
  -3  11   9      218.62      222.78     21.94 o 
  -2  11   9      416.32      401.43     22.59 o 
  -1  11   9       28.70       19.95      6.41 o 
   0  11   9       56.36       71.66      9.37 o 
   1  11   9      848.37      863.14     20.34 o 
   2  11   9      178.02      177.88     19.97 o 
   3  11   9      678.12      674.30     62.14 o 
   4  11   9       32.11       35.79      5.75 o 
   5  11   9       52.16       61.89     20.60 o 
   6  11   9      188.19      221.39     27.97 o 
  -6  12   9       85.86      119.85     34.59 o 
  -5  12   9       87.57       81.37     17.90 o 
  -4  12   9        3.19       -6.11     13.33 o 
  -3  12   9      973.74      908.89     42.18 o 
  -2  12   9      237.44      208.72     16.49 o 
  -1  12   9      120.82      139.24     11.11 o 
   0  12   9        0.95        6.69      5.14 o 
   1  12   9        0.58       -1.01      3.86 o 
   2  12   9      262.05      248.05     23.83 o 
   3  12   9      219.95      212.22     36.81 o 
   4  12   9       43.82       72.97     28.48 o 
   5  12   9        9.61       14.32     25.54 o 
   6  12   9        0.06        0.22     12.72 o 
  -6  13   9       17.23        6.37     14.93 o 
  -5  13   9       19.42       17.02     13.46 o 
  -4  13   9      150.21      157.94     19.95 o 
  -3  13   9       31.22       10.53     11.59 o 
  -2  13   9     1016.80      953.25     40.95 o 
  -1  13   9       22.56       21.73      5.89 o 
   0  13   9        4.41        4.23      5.12 o 
   1  13   9      130.68      117.29      7.15 o 
   2  13   9      152.17      159.84     36.16 o 
   3  13   9       83.26       24.25     18.11 o 
   4  13   9       48.35       38.13     15.50 o 
   5  13   9        1.44       16.86     15.47 o 
   6  13   9        4.69       19.22     20.42 o 
  -6  14   9       25.96       43.90     18.33 o 
  -5  14   9      473.15      478.77     37.57 o 
  -4  14   9      611.19      630.47     49.09 o 
  -3  14   9       49.90       27.51     10.79 o 
  -2  14   9      681.53      710.23     44.66 o 
  -1  14   9      674.17      589.25     22.79 o 
   0  14   9     1365.20     1357.73     36.28 o 
   1  14   9       18.14       15.72      3.10 o 
   2  14   9      331.45      309.17     50.07 o 
   3  14   9       26.25        5.12     19.24 o 
   4  14   9        2.96       15.26     23.66 o 
   5  14   9      293.22      373.76     44.47 o 
   6  14   9       52.74       65.58     34.20 o 
  -6  15   9       20.07       13.77     30.27 o 
  -5  15   9      262.31      255.44     28.41 o 
  -4  15   9      249.71      265.71     33.30 o 
  -3  15   9       34.06      133.36     18.80 o 
  -2  15   9     4901.73     4819.98    126.96 o 
  -1  15   9      178.13      168.13     12.66 o 
   0  15   9        7.90       10.89      5.05 o 
   1  15   9       33.57       58.97     14.10 o 
   2  15   9      234.61      198.31     21.74 o 
   3  15   9      323.88      322.03     48.04 o 
   4  15   9       65.93       73.31     21.36 o 
   5  15   9       38.11       46.04     15.32 o 
  -6  16   9       10.25       -5.08     19.61 o 
  -5  16   9      201.91      194.07     25.16 o 
  -4  16   9      284.48      269.33     63.69 o 
  -3  16   9      553.62      572.18     35.79 o 
  -2  16   9      257.87      286.79     29.52 o 
  -1  16   9       96.85      101.43     11.09 o 
   0  16   9      686.13      599.21     20.05 o 
   1  16   9       45.42       83.29     25.38 o 
   2  16   9       59.79       81.30     15.89 o 
   3  16   9      500.65      493.76     59.07 o 
   4  16   9       10.82       10.85     16.29 o 
   5  16   9      156.25      175.55     33.06 o 
  -6  17   9       81.39       98.27     33.71 o 
  -5  17   9      133.87      143.64     21.90 o 
  -4  17   9      182.74      232.75     31.72 o 
  -3  17   9       66.75       52.75     13.79 o 
  -2  17   9      889.31      871.47     50.83 o 
  -1  17   9       10.30        1.23      5.40 o 
   0  17   9       74.75       68.90      7.66 o 
   1  17   9      805.44      697.83     65.97 o 
   2  17   9       21.60       12.64     13.44 o 
   3  17   9     1171.10     1159.42     90.91 o 
   4  17   9       83.84      158.08     42.33 o 
   5  17   9      331.14      307.91     41.63 o 
  -5  18   9      545.60      649.49     67.55 o 
  -4  18   9       13.60       18.08     13.71 o 
  -3  18   9      301.88      241.82     24.17 o 
  -2  18   9      189.48      170.17     35.42 o 
  -1  18   9      499.57      504.25     24.14 o 
   0  18   9      353.60      282.01     54.74 o 
   1  18   9      141.81      129.40     32.02 o 
   2  18   9      295.70      265.59     45.07 o 
   3  18   9       11.82        3.96     21.65 o 
   4  18   9        0.28       20.43     14.04 o 
   5  18   9       44.93       85.27     25.68 o 
  -5  19   9       17.17      -20.21     13.47 o 
  -4  19   9       43.59       59.99     21.75 o 
  -3  19   9        8.70       32.92     13.05 o 
  -2  19   9      217.85      214.40     26.39 o 
  -1  19   9        9.64        9.26      6.19 o 
   0  19   9       25.43       25.58      6.09 o 
   1  19   9       36.64       12.95      8.72 o 
   2  19   9       26.09       30.99     19.36 o 
   3  19   9      126.57      136.51     26.79 o 
   4  19   9        0.55       13.42     16.06 o 
   5  19   9      121.10       97.26     37.46 o 
  -5  20   9       27.76       64.80     16.34 o 
  -4  20   9       66.42       54.10     47.41 o 
  -3  20   9      246.93      304.36     27.48 o 
  -2  20   9       50.02       36.48     13.30 o 
  -1  20   9       69.56       70.69     15.37 o 
   0  20   9       18.06        9.49      8.57 o 
   1  20   9       54.18        9.20     18.13 o 
   2  20   9      211.29      291.08     46.72 o 
   3  20   9      156.65      150.18     28.81 o 
   4  20   9       14.09       17.20     13.82 o 
   5  20   9      146.95      181.39     52.02 o 
  -5  21   9      141.10      166.10     46.21 o 
  -4  21   9      312.97      300.01     36.70 o 
  -3  21   9      161.76      165.79     21.81 o 
  -2  21   9      389.70      375.51     34.67 o 
  -1  21   9      688.67      710.20     43.87 o 
   0  21   9      179.03      163.87     37.15 o 
   1  21   9       22.28       35.91     21.16 o 
   2  21   9        0.02        1.36     17.02 o 
   3  21   9      151.10      144.25     26.97 o 
   4  21   9       25.97       56.20     23.85 o 
  -4  22   9        0.43      -19.14     14.25 o 
  -3  22   9      192.84      192.56     23.98 o 
  -2  22   9       46.69       76.49     20.64 o 
  -1  22   9        0.48       -3.86     10.65 o 
   0  22   9        9.71      -33.05     22.99 o 
   1  22   9       26.00       76.76     28.68 o 
   2  22   9       30.47       28.66     46.14 o 
   3  22   9        5.25       -3.84     31.00 o 
   4  22   9       17.50      -13.21     15.25 o 
  -4  23   9      103.56      129.15     36.63 o 
  -3  23   9      239.66      256.12     26.98 o 
  -2  23   9      118.32       94.82     19.74 o 
  -1  23   9       73.57       47.42     13.07 o 
   0  23   9       43.48       34.77     22.93 o 
   1  23   9      236.02      261.68     46.76 o 
   2  23   9      157.00      194.07     29.13 o 
   3  23   9       41.60       63.62     20.93 o 
   4  23   9      208.64      221.78     54.60 o 
  -4  24   9       76.72       78.61     29.21 o 
  -3  24   9      130.89      103.34     17.84 o 
  -2  24   9        2.25       22.49     13.94 o 
  -1  24   9      118.66      136.81     21.03 o 
   0  24   9      543.11      760.08     74.87 o 
   1  24   9        5.44        1.71     14.29 o 
   2  24   9      193.44      145.79     49.62 o 
   3  24   9       45.11       41.15     19.19 o 
  -3  25   9       17.77       16.27     10.97 o 
  -2  25   9       97.35      102.07     20.00 o 
  -1  25   9       61.86       57.64     21.58 o 
   0  25   9        2.82       -2.40     14.85 o 
   1  25   9      204.30      215.21     45.01 o 
   2  25   9      349.98      303.41     36.39 o 
   3  25   9        3.71        9.01     11.31 o 
  -3  26   9       23.77        0.84     17.36 o 
  -2  26   9       26.39       23.31     12.82 o 
  -1  26   9       11.64      -14.22     20.02 o 
   0  26   9      119.63      157.84     35.83 o 
   1  26   9        5.06       17.80     18.94 o 
   2  26   9        0.21       -0.67     17.03 o 
  -2  27   9      112.31      131.00     23.96 o 
  -1  27   9      127.54      154.79     33.89 o 
   0  27   9       72.08      129.24     35.49 o 
   1  27   9      288.34      288.41     49.97 o 
   2  27   9        3.60       51.33     26.18 o 
  -1  28   9       18.46       11.37     14.32 o 
   0  28   9       51.54       27.79     17.81 o 
   1  28   9        0.00      -14.13     21.99 o 
  -7   0  10       95.42       12.07     20.86 o 
  -6   0  10       36.03       36.68     27.61 o 
  -5   0  10      587.95      532.55     70.35 o 
  -4   0  10        8.24        6.20     18.55 o 
  -3   0  10      135.09      125.49     23.71 o 
  -2   0  10       24.47       32.35     11.41 o 
  -1   0  10     5201.17     5578.72    142.40 o 
   0   0  10      270.42      221.63     28.45 o 
   1   0  10      291.13      317.14     32.74 o 
   2   0  10     3675.94     3705.51    116.69 o 
   3   0  10      733.59      613.57     43.96 o 
   4   0  10       50.20       60.14     12.54 o 
   5   0  10      341.51      305.06     40.19 o 
   6   0  10       64.47      100.17     22.06 o 
   7   0  10       53.07       54.87     25.35 o 
  -7   1  10        0.14       -5.11     30.90 o 
  -6   1  10      272.25      320.28     43.30 o 
  -5   1  10       65.04       56.58     18.49 o 
  -4   1  10       23.08       29.95     19.96 o 
  -3   1  10       24.92       23.85      6.83 o 
  -2   1  10       74.92       71.82     10.87 o 
  -1   1  10      198.66      172.39     18.52 o 
   0   1  10      919.78      940.42     40.12 o 
   1   1  10      745.61      781.60     29.36 o 
   2   1  10      905.98      884.01     40.65 o 
   3   1  10      339.43      337.77     23.43 o 
   4   1  10      329.00      320.09     22.24 o 
   5   1  10      148.47      171.43     22.76 o 
   6   1  10        5.80        6.66      9.73 o 
   7   1  10        0.59       25.13     16.89 o 
  -7   2  10      248.69      321.81     43.93 o 
  -6   2  10       93.53       60.40     29.68 o 
  -5   2  10      580.17      599.48     59.34 o 
  -4   2  10        1.95        4.54      8.11 o 
  -3   2  10        9.72        2.50      6.07 o 
  -2   2  10        1.35       -2.82      4.98 o 
  -1   2  10      131.68      137.52     20.15 o 
   0   2  10       50.13       17.43      7.11 o 
   1   2  10      308.58      230.96    106.40 o 
   2   2  10       46.09       56.89      9.25 o 
   3   2  10      429.02      423.58     22.14 o 
   4   2  10      192.41      129.51     14.06 o 
   5   2  10       17.26        8.55     10.62 o 
   6   2  10       25.23       18.21      9.70 o 
  -7   3  10       36.17        2.45     22.32 o 
  -6   3  10       57.73       52.54     50.63 o 
  -5   3  10      445.81      471.46     83.06 o 
  -4   3  10       53.46       48.13     12.46 o 
  -3   3  10       40.38       47.05     11.60 o 
  -2   3  10     1775.86     1828.49     35.58 o 
  -1   3  10       13.98       31.95      8.08 o 
   0   3  10     2001.89     1889.10     49.89 o 
   1   3  10       15.97        9.43      7.63 o 
   2   3  10      857.22      918.41     52.43 o 
   3   3  10     1557.57     1471.70     40.98 o 
   4   3  10       90.72       64.79     10.53 o 
   5   3  10       50.10       65.73     12.87 o 
   6   3  10      181.24      218.58     28.39 o 
  -7   4  10       38.29       55.63     28.77 o 
  -6   4  10       85.87       80.34     22.54 o 
  -5   4  10      218.64      285.20     37.32 o 
  -4   4  10        6.04       -2.06     11.70 o 
  -3   4  10      429.40      430.36     27.54 o 
  -2   4  10        3.14        2.39      4.55 o 
  -1   4  10       48.21       26.65      6.79 o 
   0   4  10     1127.58      993.84     33.32 o 
   1   4  10      709.76      760.20     28.02 o 
   2   4  10      638.62      609.56     22.87 o 
   3   4  10       70.83       60.97      7.66 o 
   4   4  10      175.51      143.05     21.86 o 
   5   4  10      244.11      270.28     26.37 o 
   6   4  10      165.36      194.63     20.42 o 
  -7   5  10        3.45       30.97     24.57 o 
  -6   5  10       19.38       20.34     25.76 o 
  -5   5  10       42.97       68.71     19.36 o 
  -4   5  10      266.95      277.74     33.67 o 
  -3   5  10      517.91      531.96     31.29 o 
  -2   5  10       11.11       16.25      6.15 o 
  -1   5  10       14.37       15.28      7.05 o 
   0   5  10     1318.18     1362.56     34.36 o 
   1   5  10      259.99      263.13     14.91 o 
   2   5  10      467.38      490.52     20.40 o 
   3   5  10        0.80       -2.01      3.69 o 
   4   5  10       88.17       79.88     19.88 o 
   5   5  10      278.77      263.87     26.22 o 
   6   5  10       80.26       72.54     51.22 o 
  -7   6  10       55.05      113.34     42.17 o 
  -6   6  10      249.21      326.30     42.65 o 
  -5   6  10       47.53       61.93     19.03 o 
  -4   6  10       84.94       56.34     12.80 o 
  -3   6  10      590.34      577.96     39.00 o 
  -2   6  10     1059.90     1152.97     42.73 o 
  -1   6  10     1075.45     1090.75     37.57 o 
   0   6  10      374.48      307.54     16.90 o 
   1   6  10      244.31      225.08     11.77 o 
   2   6  10      639.64      753.17     26.70 o 
   3   6  10      279.85      291.19     13.68 o 
   4   6  10      370.88      349.38     31.89 o 
   5   6  10        9.94       20.59     18.57 o 
   6   6  10        1.75       21.49     17.01 o 
  -7   7  10       57.28       15.47     23.25 o 
  -6   7  10      134.78      182.18     32.70 o 
  -5   7  10      117.07      129.18     29.75 o 
  -4   7  10       56.99       67.58     15.05 o 
  -3   7  10       56.20       85.61     15.25 o 
  -2   7  10      609.85      548.94     29.72 o 
  -1   7  10      133.65      118.27     11.72 o 
   0   7  10      605.32      604.12     23.12 o 
   1   7  10      733.46      742.30     32.80 o 
   2   7  10       43.21       46.15      5.20 o 
   3   7  10      421.94      435.70     26.62 o 
   4   7  10      919.93      271.76    524.35 o 
   5   7  10       62.17      128.73     34.91 o 
   6   7  10        0.50      -11.49     13.65 o 
  -6   8  10        1.30      -22.63     17.45 o 
  -5   8  10       10.86        0.47     11.87 o 
  -4   8  10      345.93      325.83     27.27 o 
  -3   8  10        3.90        2.18      7.66 o 
  -2   8  10      164.58      153.34     16.96 o 
  -1   8  10      107.08      133.01     14.16 o 
   0   8  10       35.82       20.09      6.62 o 
   1   8  10      436.92      572.20     22.33 o 
   2   8  10        0.86        1.04      2.14 o 
   3   8  10      205.55      224.69     19.63 o 
   4   8  10      156.66      131.42     27.90 o 
   5   8  10        8.25       13.31     18.46 o 
   6   8  10        5.83       20.95     14.13 o 
  -6   9  10      334.61      442.24     47.53 o 
  -5   9  10      229.69      316.05     30.68 o 
  -4   9  10        3.21        9.09     13.52 o 
  -3   9  10      349.27      342.24     22.27 o 
  -2   9  10       79.10       41.60      9.92 o 
  -1   9  10      280.78      275.24     19.55 o 
   0   9  10        3.69       -0.61      8.47 o 
   1   9  10     1629.75     1571.92     41.02 o 
   2   9  10       64.88       72.16     10.58 o 
   3   9  10      640.34      702.94     29.82 o 
   4   9  10      192.91      227.12     19.02 o 
   5   9  10       65.87       37.57     18.52 o 
   6   9  10      482.35      504.68     41.37 o 
  -6  10  10      182.15      226.06     36.90 o 
  -5  10  10       27.19       25.17     11.54 o 
  -4  10  10        7.49      -10.50     11.02 o 
  -3  10  10      582.71      588.85     33.49 o 
  -2  10  10     1136.50     1181.51     44.30 o 
  -1  10  10      464.71      448.13     24.92 o 
   0  10  10       54.57       78.03     12.02 o 
   1  10  10      136.76      137.20     10.86 o 
   2  10  10     1215.38     1237.96     81.05 o 
   3  10  10       67.21       59.63      8.51 o 
   4  10  10      472.97      458.62     24.04 o 
   5  10  10        2.15       36.39     26.87 o 
   6  10  10       34.55       20.07     16.84 o 
  -6  11  10        0.13       -1.15     16.00 o 
  -5  11  10       44.08       44.39     13.61 o 
  -4  11  10       75.26       66.53     17.88 o 
  -3  11  10      186.06      149.01     15.86 o 
  -2  11  10      642.01      613.99     32.63 o 
  -1  11  10      368.14      384.07     23.18 o 
   0  11  10        2.52        1.99      3.36 o 
   1  11  10      313.89      311.88     13.34 o 
   2  11  10      342.79      289.31     52.54 o 
   3  11  10        0.03        2.30     16.16 o 
   4  11  10        4.38       27.39     21.56 o 
   5  11  10       11.37       33.02     48.39 o 
   6  11  10        0.55       -1.87     10.75 o 
  -6  12  10       21.01       24.26     24.50 o 
  -5  12  10       86.56       79.89     18.09 o 
  -4  12  10      933.65     1012.68     60.33 o 
  -3  12  10        9.18        7.57      6.44 o 
  -2  12  10      204.01      196.95     24.74 o 
  -1  12  10       14.89       19.63     10.05 o 
   0  12  10      217.52      203.70     17.78 o 
   1  12  10        0.89       -1.39      3.21 o 
   2  12  10       25.09       11.62     12.37 o 
   3  12  10        0.38       77.70     27.88 o 
   4  12  10      236.34      257.69     44.04 o 
   5  12  10       50.29       72.77     39.41 o 
   6  12  10       16.31       32.04     23.79 o 
  -6  13  10       76.81       85.94     24.26 o 
  -5  13  10      229.45      233.17     26.43 o 
  -4  13  10       45.22       34.61     15.32 o 
  -3  13  10        0.61        4.41      7.45 o 
  -2  13  10     1632.38     1485.20     50.63 o 
  -1  13  10     1051.97     1158.61     40.60 o 
   0  13  10       90.98       84.06     10.40 o 
   1  13  10        6.27        0.55      5.03 o 
   2  13  10      374.60      281.50     45.98 o 
   3  13  10      356.43      413.47     51.63 o 
   4  13  10      116.84      125.58     33.02 o 
   5  13  10       14.35       45.99     25.32 o 
   6  13  10       16.20      127.98     39.04 o 
  -6  14  10        2.88      -21.85     24.99 o 
  -5  14  10       97.47       86.85     17.03 o 
  -4  14  10        0.00       -1.91     17.10 o 
  -3  14  10       96.41       56.95     11.95 o 
  -2  14  10        1.27        1.35      8.75 o 
  -1  14  10      178.12      174.18     17.90 o 
   0  14  10       21.66       25.00      9.85 o 
   1  14  10        3.15        3.74      3.47 o 
   2  14  10       27.13       22.07      8.09 o 
   3  14  10        3.84        6.58     12.80 o 
   4  14  10      187.91      268.11     47.81 o 
   5  14  10       66.78       91.25     22.44 o 
  -6  15  10       15.52       -3.22     18.96 o 
  -5  15  10      369.40      361.07     34.02 o 
  -4  15  10        5.94       -5.09     24.18 o 
  -3  15  10     1565.66     1537.40     72.57 o 
  -2  15  10      552.92      575.87     41.65 o 
  -1  15  10      112.10      105.99     11.67 o 
   0  15  10        1.26        2.34      5.60 o 
   1  15  10       79.37       77.62      6.34 o 
   2  15  10      404.90      356.67     42.93 o 
   3  15  10       17.87       35.67     22.69 o 
   4  15  10       65.23       48.06     25.10 o 
   5  15  10      109.09      119.74     26.48 o 
  -5  16  10       63.04       77.28     19.99 o 
  -4  16  10      450.10      486.79     45.15 o 
  -3  16  10       11.88       10.18     19.56 o 
  -2  16  10      709.75      691.06     46.21 o 
  -1  16  10     1177.48     1159.21     40.46 o 
   0  16  10       10.38       13.17      5.16 o 
   1  16  10      551.24      569.00     59.03 o 
   2  16  10      250.37      189.50     21.36 o 
   3  16  10        2.56       -8.38     14.45 o 
   4  16  10        0.84       13.56     24.47 o 
   5  16  10      117.79       84.64     35.81 o 
  -5  17  10       13.58       19.34     13.23 o 
  -4  17  10       12.47        9.28     13.65 o 
  -3  17  10       21.27       16.87     10.29 o 
  -2  17  10       90.67       94.76     18.22 o 
  -1  17  10      642.12      607.24     30.58 o 
   0  17  10        9.54       32.61      6.89 o 
   1  17  10       79.84       75.79     24.24 o 
   2  17  10      169.68      155.77     35.10 o 
   3  17  10        0.13        2.97     19.15 o 
   4  17  10       25.18       13.42     36.64 o 
   5  17  10       12.74       20.65     15.62 o 
  -5  18  10        0.25       13.35     11.77 o 
  -4  18  10        5.37        0.47     25.70 o 
  -3  18  10      748.58      699.92     41.46 o 
  -2  18  10      529.98      538.46     41.66 o 
  -1  18  10        1.44       12.52      5.89 o 
   0  18  10       37.48       32.39     10.51 o 
   1  18  10      160.58      142.56     31.63 o 
   2  18  10      104.63       72.20     26.89 o 
   3  18  10       68.50       56.59     24.99 o 
   4  18  10       55.71       93.16     25.51 o 
   5  18  10       49.28       33.91     30.39 o 
  -5  19  10      319.43      367.11     35.96 o 
  -4  19  10        5.05        9.62     15.14 o 
  -3  19  10        1.46        6.15     13.50 o 
  -2  19  10        0.61       -5.52     11.86 o 
  -1  19  10       28.73       16.26     11.17 o 
   0  19  10       12.89       22.34     10.39 o 
   1  19  10       52.71       38.16     22.40 o 
   2  19  10       41.05        1.22     21.20 o 
   3  19  10      266.26      307.92     52.95 o 
   4  19  10        0.05       -4.08     22.81 o 
   5  19  10        0.37       36.70     32.77 o 
  -5  20  10        2.05       -7.42     61.68 o 
  -4  20  10      233.82      304.15     37.72 o 
  -3  20  10       10.71       -6.23     11.69 o 
  -2  20  10       59.23       31.04     24.96 o 
  -1  20  10      360.70      381.57     43.94 o 
   0  20  10        0.20       10.71     18.31 o 
   1  20  10       23.64       24.13     19.97 o 
   2  20  10       26.75       46.73     22.12 o 
   3  20  10      182.99      173.22     29.53 o 
   4  20  10        2.51       19.87     15.65 o 
  -4  21  10       36.43      114.05     27.25 o 
  -3  21  10        1.50       -4.80     19.20 o 
  -2  21  10       12.89       13.46     11.44 o 
  -1  21  10       10.37       14.32      9.48 o 
   0  21  10      413.75      431.64     31.44 o 
   1  21  10      100.50       64.04     25.27 o 
   2  21  10      206.00      188.25     39.51 o 
   3  21  10        6.81       18.81     16.99 o 
   4  21  10      159.33      179.31     31.93 o 
  -4  22  10      232.08      358.77     41.63 o 
  -3  22  10        2.89        2.09     13.09 o 
  -2  22  10      110.20      113.74     19.79 o 
  -1  22  10       63.90       37.71     12.83 o 
   0  22  10      134.74      180.55     37.91 o 
   1  22  10        0.57        0.34     17.85 o 
   2  22  10      427.01      423.67     59.81 o 
   3  22  10       75.96       88.84     22.59 o 
   4  22  10      238.45      237.84     53.35 o 
  -4  23  10        8.92       62.50     33.96 o 
  -3  23  10      167.35      183.88     23.36 o 
  -2  23  10       35.51       51.81     17.93 o 
  -1  23  10       32.41       46.28     13.49 o 
   0  23  10      419.87      385.94     55.40 o 
   1  23  10      167.99      206.44     41.71 o 
   2  23  10      209.89      217.24     31.78 o 
   3  23  10       26.14       47.03     19.68 o 
  -3  24  10       29.98       43.77     16.78 o 
  -2  24  10       18.48       -3.88     16.15 o 
  -1  24  10       35.37       14.37     10.86 o 
   0  24  10       17.35       48.79     26.12 o 
   1  24  10        6.40       11.05     14.14 o 
   2  24  10      263.63      247.65     62.15 o 
   3  24  10        5.12        7.43     22.42 o 
  -3  25  10       75.63       86.16     19.29 o 
  -2  25  10      188.84      145.25     23.88 o 
  -1  25  10      148.57      161.00     36.03 o 
   0  25  10        9.75       34.06     20.01 o 
   1  25  10       13.22       38.09     25.70 o 
   2  25  10        0.42      -12.69     15.88 o 
   3  25  10      113.26      135.66     40.03 o 
  -2  26  10      198.32      175.90     25.64 o 
  -1  26  10       82.47       95.25     31.32 o 
   0  26  10       10.41       43.30     26.57 o 
   1  26  10      214.28      229.59     45.92 o 
   2  26  10       34.10       87.34     33.52 o 
  -1  27  10      290.39      331.70     52.95 o 
   0  27  10       19.83        4.76     17.83 o 
   1  27  10        9.76       12.65     15.64 o 
  -6   1  11       45.82       38.80     38.06 o 
  -5   1  11      414.65      417.41     45.07 o 
  -4   1  11       48.85       78.92     13.87 o 
  -3   1  11      124.65       93.67     11.21 o 
  -2   1  11      428.79      443.71     39.70 o 
  -1   1  11      703.13      777.95     28.61 o 
   0   1  11       51.28       47.02     11.11 o 
   1   1  11       20.17        9.02     10.81 o 
   2   1  11      293.89      265.48     23.56 o 
   3   1  11      149.83      149.28     14.31 o 
   4   1  11       61.92       55.54      8.57 o 
   5   1  11      129.41      146.43     21.22 o 
   6   1  11       10.26       29.38     11.06 o 
  -6   2  11       25.39        7.54     19.04 o 
  -5   2  11      419.87      394.82     47.41 o 
  -4   2  11       61.97       55.34     12.67 o 
  -3   2  11      166.54      163.79     16.23 o 
  -2   2  11      747.89      658.51     54.76 o 
  -1   2  11     2406.90     2528.56     51.80 o 
   0   2  11      273.30      286.90     23.66 o 
   1   2  11      225.88      226.89     27.17 o 
   2   2  11      130.69      123.17     13.81 o 
   3   2  11     1740.84     1678.68     44.95 o 
   4   2  11      130.17      139.78     13.82 o 
   5   2  11       53.56       75.05     16.09 o 
   6   2  11      271.28      340.49     51.33 o 
  -6   3  11       12.02       34.15     18.11 o 
  -5   3  11      132.22      163.79     29.34 o 
  -4   3  11       87.94       46.80     25.12 o 
  -3   3  11        3.55        1.69      5.70 o 
  -2   3  11       10.85       11.47      6.34 o 
  -1   3  11      123.96      126.04     12.67 o 
   0   3  11       68.87       61.35     10.24 o 
   1   3  11       52.81       58.66     10.72 o 
   2   3  11      374.86      386.12     24.16 o 
   3   3  11      138.51      130.06     13.42 o 
   4   3  11        8.25        0.99      6.19 o 
   5   3  11       36.83       33.52     18.11 o 
   6   3  11      167.88      201.89     31.13 o 
  -6   4  11      101.70       92.32     47.44 o 
  -5   4  11      237.46      248.21     34.56 o 
  -4   4  11      284.81      270.16     24.81 o 
  -3   4  11      225.29      226.92     21.17 o 
  -2   4  11     1439.93     1343.08     37.02 o 
  -1   4  11      179.97      232.90     18.77 o 
   0   4  11      270.83      287.30     17.21 o 
   1   4  11      961.62      937.45     29.24 o 
   2   4  11       14.41        6.74      6.25 o 
   3   4  11      131.93       96.31     11.41 o 
   4   4  11      509.95      546.28     55.61 o 
   5   4  11       11.58        8.56      7.67 o 
   6   4  11        0.31       55.40     42.15 o 
  -6   5  11      156.79      262.41     41.20 o 
  -5   5  11       60.75       73.33     21.46 o 
  -4   5  11      244.78      280.37     25.32 o 
  -3   5  11      294.38      310.57     24.65 o 
  -2   5  11      319.62      355.79     20.78 o 
  -1   5  11       13.99       20.59      7.97 o 
   0   5  11      624.44      700.39     26.00 o 
   1   5  11       61.04       34.94     10.54 o 
   2   5  11     1125.10     1135.79     45.61 o 
   3   5  11      788.93      840.20     37.89 o 
   4   5  11      118.02      105.25     28.04 o 
   5   5  11       63.09       93.74     16.31 o 
   6   5  11       82.13      105.57     26.87 o 
  -6   6  11        4.63       -2.01     16.63 o 
  -5   6  11       47.59       55.26     18.50 o 
  -4   6  11      337.21      327.99     27.52 o 
  -3   6  11       11.57       15.96     11.53 o 
  -2   6  11        1.97      -17.14     14.19 o 
  -1   6  11       10.17       -1.49      6.74 o 
   0   6  11       38.05       38.91      8.38 o 
   1   6  11      223.53      153.93     57.32 o 
   2   6  11        3.57        3.46      5.83 o 
   3   6  11      124.07       77.14     40.79 o 
   4   6  11      209.89      233.28     38.42 o 
   5   6  11        8.66       46.85     24.20 o 
   6   6  11       65.79       47.71     50.19 o 
  -6   7  11      189.29      163.10     32.39 o 
  -5   7  11        8.59       -3.91     11.91 o 
  -4   7  11       18.62        8.41     18.24 o 
  -3   7  11      412.45      421.15     35.17 o 
  -2   7  11      211.10      199.85     24.85 o 
  -1   7  11       46.24       51.24     10.63 o 
   0   7  11        1.84       -9.65      6.44 o 
   1   7  11      300.14      344.48     16.47 o 
   2   7  11       12.93       20.89      5.04 o 
   3   7  11       46.36       37.54      4.02 o 
   4   7  11       44.78       60.93     19.18 o 
   5   7  11       26.94       41.28     23.04 o 
   6   7  11       24.62       36.66     18.22 o 
  -6   8  11        0.73        2.74     14.86 o 
  -5   8  11      454.67      437.26     35.43 o 
  -4   8  11       11.35        2.34     10.51 o 
  -3   8  11      721.95      723.39     43.42 o 
  -2   8  11      766.70      839.01     48.70 o 
  -1   8  11      654.45      689.97     32.02 o 
   0   8  11        2.69       -6.88      6.47 o 
   1   8  11      688.45      693.03     22.57 o 
   2   8  11      159.67      155.71     23.33 o 
   3   8  11      631.54      654.76     55.43 o 
   4   8  11      596.61      601.44     32.96 o 
   5   8  11      313.26      404.56     56.07 o 
   6   8  11      161.86      147.42     24.12 o 
  -6   9  11       69.25       31.08     15.82 o 
  -5   9  11        0.01       11.73     11.36 o 
  -4   9  11       93.20      102.77     17.36 o 
  -3   9  11      346.19      313.78     25.90 o 
  -2   9  11       32.26       22.66     12.38 o 
  -1   9  11       75.98       67.37     11.13 o 
   0   9  11      129.12      105.80     12.45 o 
   1   9  11     1031.16     1065.24     32.04 o 
   2   9  11        1.29        6.50      3.10 o 
   3   9  11      842.89      934.13     38.42 o 
   4   9  11       21.82       38.70      9.48 o 
   5   9  11       78.94      112.33     33.46 o 
   6   9  11       29.01       63.53     17.16 o 
  -6  10  11        4.61       -0.21     17.54 o 
  -5  10  11       43.60       48.09     15.23 o 
  -4  10  11      132.09      169.29     32.46 o 
  -3  10  11      797.66      787.32     40.56 o 
  -2  10  11      305.35      309.03     30.58 o 
  -1  10  11        0.73       -3.56      7.48 o 
   0  10  11       81.65       79.38      7.95 o 
   1  10  11      233.83      249.22     15.42 o 
   2  10  11      251.64      257.45     39.42 o 
   3  10  11        7.60       12.81      5.51 o 
   4  10  11      106.93       83.91     28.08 o 
   5  10  11       69.49       46.43     23.79 o 
   6  10  11       34.38       27.69     17.19 o 
  -6  11  11      241.21      307.59     41.77 o 
  -5  11  11      113.62      138.27     30.46 o 
  -4  11  11      111.56      142.73     24.20 o 
  -3  11  11      416.90      395.99     29.39 o 
  -2  11  11       15.21       10.73     11.66 o 
  -1  11  11     1145.09     1143.30     64.53 o 
   0  11  11       80.80       86.51      7.95 o 
   1  11  11       17.10        4.99      3.86 o 
   2  11  11      136.57       88.13     23.58 o 
   3  11  11       70.87       74.55     23.68 o 
   4  11  11      280.48      268.69     46.65 o 
   5  11  11        2.81        2.37     15.29 o 
   6  11  11      126.34      117.42     27.17 o 
  -6  12  11       17.66       13.18     19.05 o 
  -5  12  11       42.48       57.90     17.12 o 
  -4  12  11      107.33       94.95     22.01 o 
  -3  12  11        6.07        5.98     10.18 o 
  -2  12  11      118.43      147.52     21.87 o 
  -1  12  11     1323.90     1318.52     44.46 o 
   0  12  11      418.38      355.77     20.90 o 
   1  12  11      229.03      215.61     11.77 o 
   2  12  11        1.91        8.70      7.81 o 
   3  12  11      200.27      176.85     36.36 o 
   4  12  11       66.53       56.39     22.73 o 
   5  12  11        0.05        3.72     30.91 o 
   6  12  11        1.02       27.96     17.05 o 
  -6  13  11       69.47      147.10     41.24 o 
  -5  13  11      135.98      129.39     21.38 o 
  -4  13  11       28.80        4.83     13.09 o 
  -3  13  11       47.67       50.33     22.85 o 
  -2  13  11       70.16       68.46     17.07 o 
  -1  13  11       66.41       43.52      9.22 o 
   0  13  11      755.39      684.31     28.25 o 
   1  13  11      174.29      166.23     11.27 o 
   2  13  11       51.01       59.08     19.35 o 
   3  13  11      169.84      174.32     36.03 o 
   4  13  11      114.52       50.74     24.36 o 
   5  13  11        0.75       16.49     31.55 o 
  -6  14  11       24.85       17.12     24.23 o 
  -5  14  11       33.08       31.89     11.50 o 
  -4  14  11      615.29      656.85     51.59 o 
  -3  14  11      191.40      233.46     30.19 o 
  -2  14  11     1252.74     1229.03     81.21 o 
  -1  14  11      174.81      155.30     17.73 o 
   0  14  11      710.89      667.35     40.90 o 
   1  14  11        1.39       -0.23      3.92 o 
   2  14  11        3.75       -0.16     10.98 o 
   3  14  11       16.69       18.20     18.43 o 
   4  14  11       41.71       56.26     22.87 o 
   5  14  11      105.31       75.09     23.06 o 
  -5  15  11       10.07        7.37     11.39 o 
  -4  15  11       50.03       38.20     18.78 o 
  -3  15  11        9.68       50.39     18.06 o 
  -2  15  11      322.08      248.54     32.34 o 
  -1  15  11     1214.12     1124.19     48.02 o 
   0  15  11        0.44        6.63      5.80 o 
   1  15  11       17.80       13.40      7.27 o 
   2  15  11      650.36      584.39     37.24 o 
   3  15  11      313.29      311.37     49.12 o 
   4  15  11       57.15       34.94     23.52 o 
   5  15  11      100.77      155.18     30.95 o 
  -5  16  11       28.97       28.79     25.46 o 
  -4  16  11       82.54      111.22     24.60 o 
  -3  16  11        9.85        8.15     15.34 o 
  -2  16  11       10.01       17.19     12.03 o 
  -1  16  11      465.56      472.28     27.32 o 
   0  16  11       31.36       43.66      7.88 o 
   1  16  11       24.92       36.45     16.29 o 
   2  16  11      124.68      102.96     28.72 o 
   3  16  11       10.91       24.90     20.89 o 
   4  16  11       21.04       14.57     18.47 o 
   5  16  11       24.78       25.44     28.66 o 
  -5  17  11       94.43      120.94     26.95 o 
  -4  17  11      194.36      245.44     67.69 o 
  -3  17  11      546.20      570.89     38.06 o 
  -2  17  11       99.69      107.56     21.14 o 
  -1  17  11      317.26      328.41     23.44 o 
   0  17  11       53.53       67.12     14.82 o 
   1  17  11       41.17       27.54     20.97 o 
   2  17  11      360.19      462.93     57.54 o 
   3  17  11       15.61      -13.00     19.76 o 
   4  17  11       59.29       58.47     24.01 o 
   5  17  11       53.48       87.68     43.70 o 
  -5  18  11      125.03      208.83     27.48 o 
  -4  18  11       30.62       74.09     22.94 o 
  -3  18  11      194.42      188.03     23.43 o 
  -2  18  11        9.74        8.42     11.16 o 
  -1  18  11      218.37      219.76     29.54 o 
   0  18  11      392.61      447.75     31.72 o 
   1  18  11       42.76       33.83     21.96 o 
   2  18  11        9.09        9.63     18.42 o 
   3  18  11      322.84      300.15     50.04 o 
   4  18  11       18.95       21.45     15.51 o 
  -5  19  11        0.56        2.76     13.67 o 
  -4  19  11      142.22      197.09     41.86 o 
  -3  19  11       80.92      100.23     18.64 o 
  -2  19  11       54.53       39.48     12.81 o 
  -1  19  11       31.14       26.49     12.53 o 
   0  19  11      354.52      403.49     30.56 o 
   1  19  11        2.98       23.97     20.39 o 
   2  19  11        7.93       13.95     16.08 o 
   3  19  11       25.48        9.18     14.07 o 
   4  19  11       18.06        0.07     13.42 o 
  -4  20  11        7.40       19.33     14.02 o 
  -3  20  11       47.78       85.20     26.15 o 
  -2  20  11      355.19      274.33     31.36 o 
  -1  20  11        0.09        3.36     10.93 o 
   0  20  11      260.07      213.96     29.64 o 
   1  20  11      130.04      211.60     43.17 o 
   2  20  11       20.05       69.14     25.82 o 
   3  20  11       16.31       59.09     30.77 o 
   4  20  11      188.50      186.65     47.99 o 
  -4  21  11       86.71       69.93     30.03 o 
  -3  21  11       46.81       72.13     23.78 o 
  -2  21  11       15.32       34.63     25.09 o 
  -1  21  11      108.25      183.70     27.56 o 
   0  21  11       50.22       81.70     29.42 o 
   1  21  11      155.54      188.70     41.47 o 
   2  21  11      296.68      396.45     58.09 o 
   3  21  11      116.52      157.10     35.54 o 
   4  21  11       47.76       10.48     26.85 o 
  -4  22  11       18.43        5.61     18.17 o 
  -3  22  11      179.85      230.51     25.34 o 
  -2  22  11       10.67       10.75     10.71 o 
  -1  22  11        1.22        8.03      9.67 o 
   0  22  11      175.60      243.92     44.16 o 
   1  22  11        0.59       -7.04     16.00 o 
   2  22  11        0.95        8.79     21.97 o 
   3  22  11       49.36       61.89     18.79 o 
  -3  23  11      130.93      195.28     24.75 o 
  -2  23  11        0.67        4.53     15.05 o 
  -1  23  11       41.43       90.46     30.13 o 
   0  23  11      108.97      148.11     38.34 o 
   1  23  11        7.84       -8.16     20.80 o 
   2  23  11      240.15      369.10     59.88 o 
   3  23  11       29.51       68.44     37.01 o 
  -3  24  11        0.04      -22.05     14.70 o 
  -2  24  11      218.48      259.45     31.18 o 
  -1  24  11        5.24       49.90     23.55 o 
   0  24  11      119.66      206.56     43.54 o 
   1  24  11       26.61       23.78     15.68 o 
   2  24  11       19.23       32.45     16.09 o 
   3  24  11       26.40       24.94     28.04 o 
  -2  25  11        5.76      -19.00     17.66 o 
  -1  25  11       18.69       -7.46     21.85 o 
   0  25  11       22.50       -0.77     18.30 o 
   1  25  11       57.63        9.94     19.45 o 
   2  25  11        6.81        8.59     17.05 o 
  -1  26  11      336.53      323.25     51.63 o 
   0  26  11        2.06      -13.71     15.21 o 
   1  26  11       61.43       70.23     31.46 o 
  -6   0  12       31.00       35.72     29.36 o 
  -5   0  12      570.26      725.71     83.82 o 
  -4   0  12      752.03      737.50     78.89 o 
  -3   0  12        5.31       65.08     22.40 o 
  -2   0  12     1242.91     1163.83     82.46 o 
  -1   0  12      315.02      363.10     42.26 o 
   0   0  12      205.12      247.11     23.37 o 
   1   0  12       59.82       46.32     11.74 o 
   2   0  12       21.70       14.33      7.79 o 
   3   0  12     2488.53     2441.21    142.11 o 
   4   0  12       16.56        9.04      7.62 o 
   5   0  12       24.62       23.06     16.16 o 
   6   0  12      141.63      161.02     32.87 o 
  -6   1  12      214.96      221.12     36.59 o 
  -5   1  12        0.02       -4.10     15.37 o 
  -4   1  12      159.22      146.75     19.83 o 
  -3   1  12       68.88       58.51      9.38 o 
  -2   1  12      136.45       85.37     16.98 o 
  -1   1  12     2622.57     2635.38     63.22 o 
   0   1  12      202.72      218.09     15.48 o 
   1   1  12      118.32      138.50     14.81 o 
   2   1  12      869.37      842.46     35.22 o 
   3   1  12       12.99        7.31      5.46 o 
   4   1  12       82.33       80.88     12.57 o 
   5   1  12       24.51       31.24     12.54 o 
   6   1  12      120.86      106.17     19.53 o 
  -6   2  12      111.07      122.73     29.37 o 
  -5   2  12      218.35      229.26     33.68 o 
  -4   2  12       11.58       21.44     10.60 o 
  -3   2  12       52.18       63.66     10.04 o 
  -2   2  12      221.40      235.90     28.73 o 
  -1   2  12       93.25      140.51     13.99 o 
   0   2  12      248.40      241.72     18.95 o 
   1   2  12        5.54        3.43     10.33 o 
   2   2  12      663.88      678.00     53.00 o 
   3   2  12       34.43       33.36      6.83 o 
   4   2  12        2.58       21.97     10.20 o 
   5   2  12      120.69      107.41     18.73 o 
   6   2  12       16.37        6.63     12.97 o 
  -6   3  12       67.50      114.65     40.45 o 
  -5   3  12       15.10       -0.29     13.27 o 
  -4   3  12       32.83       60.78     13.61 o 
  -3   3  12       50.17       66.36     10.08 o 
  -2   3  12      192.87      216.53     16.72 o 
  -1   3  12     1159.12     1204.78     43.08 o 
   0   3  12      819.01      873.52     43.07 o 
   1   3  12      946.93      955.69     44.28 o 
   2   3  12     2526.57     2465.31    201.33 o 
   3   3  12      647.63      638.59     38.83 o 
   4   3  12      660.31      698.55     40.94 o 
   5   3  12      158.31      179.56     22.94 o 
   6   3  12      108.18      132.46     31.45 o 
  -6   4  12        0.14        6.45     13.51 o 
  -5   4  12      200.91      193.25     32.08 o 
  -4   4  12        0.08       28.52     10.71 o 
  -3   4  12      110.01       85.29     19.98 o 
  -2   4  12      391.07      357.55     27.16 o 
  -1   4  12        4.14        4.86      6.62 o 
   0   4  12      503.92      473.16     26.18 o 
   1   4  12      350.65      307.16     25.45 o 
   2   4  12       11.03       10.86     15.56 o 
   3   4  12       81.73       77.72     12.56 o 
   4   4  12       21.34       54.28     13.47 o 
   5   4  12       22.49        3.94      8.32 o 
   6   4  12       13.91       35.11     21.22 o 
  -6   5  12       50.07       64.95     22.25 o 
  -5   5  12       77.50       77.17     31.72 o 
  -4   5  12      168.50      214.42     26.81 o 
  -3   5  12      478.11      483.74     31.29 o 
  -2   5  12      491.39      457.78     31.63 o 
  -1   5  12        3.98      -10.31      8.22 o 
   0   5  12       16.74       16.22      6.29 o 
   1   5  12       74.65       66.31     13.48 o 
   2   5  12        4.10       -3.87      5.84 o 
   3   5  12        2.58       21.05      7.16 o 
   4   5  12        0.01        5.68     14.47 o 
   5   5  12      102.24       84.59     16.09 o 
   6   5  12       40.37       48.62     21.29 o 
  -6   6  12       51.66      117.47     48.19 o 
  -5   6  12       86.97       95.17     26.01 o 
  -4   6  12       12.68       12.78     10.41 o 
  -3   6  12       83.06       79.94     23.19 o 
  -2   6  12      919.22      825.36     26.24 o 
  -1   6  12      220.66      196.30     18.00 o 
   0   6  12        3.53       60.35     20.16 o 
   1   6  12      460.01      452.15     20.28 o 
   2   6  12      204.58      212.86     16.65 o 
   3   6  12      338.90      349.93     30.21 o 
   4   6  12      121.78       88.69     22.59 o 
   5   6  12      868.14      902.08     80.85 o 
   6   6  12        1.35       17.42     17.14 o 
  -6   7  12      228.00      215.77     35.38 o 
  -5   7  12       26.32        5.76     10.10 o 
  -4   7  12      167.71      152.05     20.47 o 
  -3   7  12      314.87      297.30     30.03 o 
  -2   7  12       89.40       99.21     19.03 o 
  -1   7  12      545.61      556.27     29.68 o 
   0   7  12        6.16       -2.63      6.48 o 
   1   7  12     1297.22     1111.30     86.69 o 
   2   7  12       73.40       44.54     16.75 o 
   3   7  12      180.36      148.29     30.47 o 
   4   7  12      534.18      528.37     33.50 o 
   5   7  12       27.36       62.89     26.24 o 
   6   7  12       89.41      150.27     38.48 o 
  -6   8  12        2.96       46.22     24.02 o 
  -5   8  12       10.15       27.11     24.82 o 
  -4   8  12      169.29      192.66     23.76 o 
  -3   8  12     1208.50     1225.15     50.04 o 
  -2   8  12      242.84      218.07     41.47 o 
  -1   8  12      103.78      121.85     15.07 o 
   0   8  12      286.65      306.75     22.84 o 
   1   8  12        8.63       13.76      6.45 o 
   2   8  12        1.20        3.34      3.40 o 
   3   8  12      112.66      117.71     15.53 o 
   4   8  12       57.39       23.45     58.85 o 
   5   8  12      103.67      105.97     30.65 o 
   6   8  12       74.42       58.99     26.29 o 
  -6   9  12      210.23      162.96     32.64 o 
  -5   9  12      114.13      147.50     22.05 o 
  -4   9  12        0.68       -3.11     11.39 o 
  -3   9  12       44.13       49.20     29.14 o 
  -2   9  12        2.01       -8.43     11.44 o 
  -1   9  12      131.06      120.21     22.07 o 
   0   9  12       17.94       63.81     15.00 o 
   1   9  12      103.33      123.69     15.94 o 
   2   9  12      155.66      159.41     11.34 o 
   3   9  12       25.22       54.73     10.67 o 
   4   9  12      395.92      448.12     56.71 o 
   5   9  12      209.89      212.21     41.27 o 
   6   9  12        3.09        2.75     14.18 o 
  -6  10  12       23.43       22.34     28.29 o 
  -5  10  12      612.15      671.83     44.79 o 
  -4  10  12      155.12      197.00     27.92 o 
  -3  10  12      326.68      336.79     35.48 o 
  -2  10  12      277.35      196.48     39.12 o 
  -1  10  12       20.23       14.44      7.44 o 
   0  10  12     2053.28     2119.62     52.69 o 
   1  10  12       87.34       84.70     10.28 o 
   2  10  12        6.02       10.11      4.72 o 
   3  10  12      482.57      474.24     26.21 o 
   4  10  12       42.05       39.25     22.95 o 
   5  10  12        1.16       15.06     20.88 o 
  -6  11  12       10.35       19.09     18.02 o 
  -5  11  12       24.62       56.95     15.29 o 
  -4  11  12       19.17       35.63     16.31 o 
  -3  11  12       50.64       37.64     13.32 o 
  -2  11  12       63.38       25.38     19.24 o 
  -1  11  12       10.88       21.24      9.31 o 
   0  11  12      987.53      890.51     24.12 o 
   1  11  12       90.42       83.58      9.57 o 
   2  11  12       77.99       64.48     23.60 o 
   3  11  12       74.25       97.89     28.17 o 
   4  11  12       36.20      125.40     33.34 o 
   5  11  12       39.16       62.26     28.58 o 
  -5  12  12      110.87      131.58     21.64 o 
  -4  12  12       53.65       34.91     23.78 o 
  -3  12  12      191.01      239.16     31.78 o 
  -2  12  12        0.05       18.44     13.56 o 
  -1  12  12      370.04      367.40     24.87 o 
   0  12  12       30.44       34.41      5.19 o 
   1  12  12       57.31       62.99      7.34 o 
   2  12  12      104.18       62.19     15.44 o 
   3  12  12      489.70      491.61     59.41 o 
   4  12  12        4.86        6.47     16.23 o 
   5  12  12       19.64       48.63     26.20 o 
  -5  13  12       24.20        6.75     13.40 o 
  -4  13  12      202.95      238.62     32.01 o 
  -3  13  12        0.24       -1.08     13.97 o 
  -2  13  12      198.50      177.31     28.49 o 
  -1  13  12     2846.90     2813.98    103.07 o 
   0  13  12       29.51       18.84      6.70 o 
   1  13  12        4.93        9.66      3.87 o 
   2  13  12      117.57      105.88     21.35 o 
   3  13  12      161.10      174.07     37.74 o 
   4  13  12        7.29       16.67     17.82 o 
   5  13  12       14.25      -19.18     21.58 o 
  -5  14  12        2.16        4.28     16.27 o 
  -4  14  12      134.41      134.10     25.74 o 
  -3  14  12        9.50      -15.75     14.27 o 
  -2  14  12        7.60       -1.55     11.96 o 
  -1  14  12      134.25      158.76     17.00 o 
   0  14  12      219.00      182.35     15.72 o 
   1  14  12       33.55       43.06      7.21 o 
   2  14  12       65.25       50.88     12.24 o 
   3  14  12       45.60       55.02     21.69 o 
   4  14  12      115.63      123.86     35.72 o 
   5  14  12       20.17       13.58     14.69 o 
  -5  15  12        0.92        3.06     12.57 o 
  -4  15  12      325.78      370.55     40.67 o 
  -3  15  12        4.35       41.63     47.30 o 
  -2  15  12      428.67      414.94     38.37 o 
  -1  15  12      826.86      828.43     54.60 o 
   0  15  12        0.19        0.89      5.89 o 
   1  15  12       10.95       12.16      6.36 o 
   2  15  12      128.79      109.83     29.31 o 
   3  15  12        0.05      -12.18     22.10 o 
   4  15  12        7.41       37.28     21.50 o 
   5  15  12        4.86       -8.89     20.55 o 
  -5  16  12      109.86      142.80     23.42 o 
  -4  16  12        1.05       30.77     18.56 o 
  -3  16  12      906.21      972.44     67.08 o 
  -2  16  12       58.10       52.77     20.52 o 
  -1  16  12       89.53      101.28     14.09 o 
   0  16  12       95.02      116.67     18.34 o 
   1  16  12      142.13      198.39     40.79 o 
   2  16  12      199.05      277.16     46.83 o 
   3  16  12        6.41        7.64     18.36 o 
   4  16  12        3.57        9.78     19.96 o 
  -5  17  12       28.49        9.97     14.35 o 
  -4  17  12       12.75        8.48     23.85 o 
  -3  17  12       27.51       55.43     18.64 o 
  -2  17  12      283.18      234.94     29.42 o 
  -1  17  12        0.88        9.15     11.84 o 
   0  17  12        0.49       -5.49     17.41 o 
   1  17  12       32.69       51.46     22.75 o 
   2  17  12        3.57       -2.30     17.42 o 
   3  17  12        5.70       -1.63     16.71 o 
   4  17  12      285.47      321.74     55.05 o 
  -4  18  12       15.77       32.02     17.10 o 
  -3  18  12      300.99      303.61     35.31 o 
  -2  18  12       31.71       32.20     15.01 o 
  -1  18  12        0.03        8.08     12.79 o 
   0  18  12      257.78      305.89     33.12 o 
   1  18  12       96.44      104.39     28.83 o 
   2  18  12        0.34       -5.48     18.37 o 
   3  18  12      271.10      207.38     44.97 o 
   4  18  12       13.39        4.43     20.95 o 
  -4  19  12        0.43        5.74     13.33 o 
  -3  19  12       79.20       64.02     16.43 o 
  -2  19  12      293.62      335.06     34.98 o 
  -1  19  12        0.40        2.34     10.06 o 
   0  19  12       51.82       51.97     26.31 o 
   1  19  12       36.34       20.75     15.30 o 
   2  19  12      277.04      350.67     53.53 o 
   3  19  12       40.98       45.99     24.59 o 
   4  19  12        0.03       11.80     26.74 o 
  -4  20  12       22.16       52.32     17.90 o 
  -3  20  12      156.62      194.91     24.33 o 
  -2  20  12       70.97       68.46     17.28 o 
  -1  20  12       12.10      -11.93     13.37 o 
   0  20  12      222.46      187.92     40.03 o 
   1  20  12       31.79       -3.49     21.04 o 
   2  20  12       22.03       84.94     30.43 o 
   3  20  12      396.99      349.73     57.56 o 
   4  20  12       36.41       90.54     39.52 o 
  -4  21  12        0.01      -19.33     16.22 o 
  -3  21  12       50.76       65.23     22.95 o 
  -2  21  12        0.03       42.09     30.11 o 
  -1  21  12        5.57       -9.37     11.62 o 
   0  21  12      315.18      345.32     53.49 o 
   1  21  12       39.74      110.36     34.09 o 
   2  21  12       11.60        7.48     20.07 o 
   3  21  12      141.42      154.97     42.00 o 
  -3  22  12       71.24       51.12     20.36 o 
  -2  22  12      274.33      253.94     30.60 o 
  -1  22  12       16.81        5.78     16.90 o 
   0  22  12       16.65        1.72     13.47 o 
   1  22  12        0.04      -11.76     19.29 o 
   2  22  12       46.59       94.91     31.52 o 
   3  22  12      110.52      108.57     40.46 o 
  -3  23  12        0.55       -6.27     24.59 o 
  -2  23  12      187.44      178.84     25.94 o 
  -1  23  12        7.74      -13.93     17.66 o 
   0  23  12       96.70      133.47     38.20 o 
   1  23  12       16.25       13.22     19.71 o 
   2  23  12        6.16      -20.42     19.84 o 
  -2  24  12        0.39      -11.49     18.76 o 
  -1  24  12       36.03       11.22     19.09 o 
   0  24  12        1.64       42.76     26.43 o 
   1  24  12      629.04      689.01     79.08 o 
  -1  25  12       64.34       60.04     24.99 o 
   0  25  12       13.10       21.24     16.12 o 
  -6   1  13      136.61      149.74     32.80 o 
  -5   1  13        2.39       22.55     14.94 o 
  -4   1  13      577.58      597.16     36.60 o 
  -3   1  13      257.63      267.34     17.91 o 
  -2   1  13       31.79       53.93     17.31 o 
  -1   1  13     1714.80     1707.72    103.63 o 
   0   1  13       58.69       45.63     12.22 o 
   1   1  13       52.31       39.72      8.90 o 
   2   1  13       46.65       36.63      9.11 o 
   3   1  13        0.35        9.50      8.33 o 
   4   1  13       92.11      131.39     36.07 o 
   5   1  13        6.72        6.52      8.48 o 
   6   1  13       91.13       99.58     27.63 o 
  -6   2  13      131.41      143.14     29.02 o 
  -5   2  13      110.32      119.67     26.64 o 
  -4   2  13        9.71        8.45     11.66 o 
  -3   2  13      354.54      320.59     19.77 o 
  -2   2  13      415.80      348.20     33.12 o 
  -1   2  13      418.34      398.62     27.16 o 
   0   2  13      292.98      276.20     20.77 o 
   1   2  13      235.76      220.39     18.34 o 
   2   2  13      289.29      257.44     21.70 o 
   3   2  13      514.97      472.02     22.21 o 
   4   2  13        0.11       -6.96     10.80 o 
   5   2  13       87.34       87.77     17.05 o 
   6   2  13       11.97       26.01     13.42 o 
  -6   3  13        2.63       -5.38     18.99 o 
  -5   3  13        1.90      -31.84     21.23 o 
  -4   3  13      138.63      151.18     19.64 o 
  -3   3  13      608.27      607.22     34.28 o 
  -2   3  13       10.24        6.61     11.99 o 
  -1   3  13      346.65      419.73     39.81 o 
   0   3  13       24.94       35.80     10.05 o 
   1   3  13        1.75       -7.10      7.87 o 
   2   3  13       26.76       13.51      8.01 o 
   3   3  13       22.56       27.33      7.48 o 
   4   3  13       58.01       50.77     12.91 o 
   5   3  13        2.01       -7.05     11.33 o 
   6   3  13      172.10      166.65     33.98 o 
  -6   4  13      186.02      241.67     38.59 o 
  -5   4  13       38.23       49.51     18.60 o 
  -4   4  13      519.30      482.90     33.97 o 
  -3   4  13       28.85       38.25     15.56 o 
  -2   4  13      263.24      236.45     17.50 o 
  -1   4  13      291.86      306.62     29.30 o 
   0   4  13      725.90      733.77     28.79 o 
   1   4  13       86.83       64.75     12.95 o 
   2   4  13      551.92      545.56     35.58 o 
   3   4  13       92.57       95.32     25.17 o 
   4   4  13       20.43       28.35     10.95 o 
   5   4  13       65.40      114.69     30.11 o 
   6   4  13        5.84      -36.31     24.21 o 
  -6   5  13       84.87       79.37     24.23 o 
  -5   5  13       65.14       58.25     19.63 o 
  -4   5  13      418.31      384.85     30.70 o 
  -3   5  13      107.63       85.67     15.61 o 
  -2   5  13      542.48      582.68     25.12 o 
  -1   5  13      415.32      402.73     33.78 o 
   0   5  13      151.54      118.44     14.43 o 
   1   5  13     1749.85     1653.44     67.24 o 
   2   5  13      931.88      836.13     59.84 o 
   3   5  13        0.22       -4.61     12.96 o 
   4   5  13      437.79      394.58     31.06 o 
   5   5  13       17.42       15.57     14.73 o 
   6   5  13       62.36       82.89     27.73 o 
  -6   6  13       42.32       38.21     27.42 o 
  -5   6  13      102.49       92.58     17.81 o 
  -4   6  13      537.18      553.36     37.31 o 
  -3   6  13      174.99      188.57     24.72 o 
  -2   6  13      569.66      571.15     28.65 o 
  -1   6  13       68.80       50.28     13.54 o 
   0   6  13      113.68      132.55     14.70 o 
   1   6  13       34.27       44.68      9.62 o 
   2   6  13      269.15      259.72     19.08 o 
   3   6  13        2.91       27.30     19.54 o 
   4   6  13       83.14       86.75     26.21 o 
   5   6  13       17.17       37.83     26.70 o 
  -6   7  13       21.84       62.36     30.89 o 
  -5   7  13       54.44       70.33     15.68 o 
  -4   7  13       17.30       16.52     10.68 o 
  -3   7  13      256.16      263.66     54.39 o 
  -2   7  13      280.53      322.07     69.30 o 
  -1   7  13       22.47        5.96      6.72 o 
   0   7  13       46.26       54.40     10.91 o 
   1   7  13       17.39       23.36      7.26 o 
   2   7  13      330.25      343.15     17.19 o 
   3   7  13       10.38       -1.38      8.02 o 
   4   7  13       33.06       38.06     18.28 o 
   5   7  13       15.05        0.12     13.12 o 
  -5   8  13       62.57       70.53     16.32 o 
  -4   8  13        0.04      -10.53      9.71 o 
  -3   8  13      106.79      127.37     24.05 o 
  -2   8  13       64.01       88.11     19.62 o 
  -1   8  13      160.28      158.02     17.06 o 
   0   8  13      550.67      527.75     37.90 o 
   1   8  13      498.25      414.95     26.60 o 
   2   8  13      699.39      513.31    123.76 o 
   3   8  13      243.29       65.80    136.50 o 
   4   8  13       10.29       17.68     18.79 o 
   5   8  13      733.75      686.75     72.86 o 
  -5   9  13        8.21       -5.35     20.88 o 
  -4   9  13       29.75       37.18     11.98 o 
  -3   9  13       12.22       23.81     19.08 o 
  -2   9  13      136.92      134.41     21.86 o 
  -1   9  13        1.51       -9.84      8.30 o 
   0   9  13       40.86       15.64      6.97 o 
   1   9  13      285.87      264.05     18.53 o 
   2   9  13        4.10        4.73      3.72 o 
   3   9  13      212.85      258.58     21.95 o 
   4   9  13      114.93      143.25     35.57 o 
   5   9  13        4.45       10.84     19.73 o 
  -5  10  13        0.22       11.02     13.35 o 
  -4  10  13       33.30       64.32     21.07 o 
  -3  10  13        0.40        7.66     18.82 o 
  -2  10  13       30.79       48.79     15.31 o 
  -1  10  13       54.95       57.36     11.54 o 
   0  10  13       16.53       38.53     17.44 o 
   1  10  13        3.27       -1.06      5.86 o 
   2  10  13      172.30      128.27     15.13 o 
   3  10  13      383.40      459.29     58.82 o 
   4  10  13        5.47       12.63     14.94 o 
   5  10  13      156.46      234.81     47.42 o 
  -5  11  13      150.32      184.74     24.50 o 
  -4  11  13      113.34      139.36     21.32 o 
  -3  11  13      221.07      234.18     31.41 o 
  -2  11  13        2.86        1.87     10.68 o 
  -1  11  13      311.74      300.11     41.45 o 
   0  11  13       42.55       57.97      6.96 o 
   1  11  13        0.55        2.37      5.41 o 
   2  11  13        1.19      -12.64     18.05 o 
   3  11  13      295.46      292.66     46.96 o 
   4  11  13       36.31       76.00     28.85 o 
   5  11  13       45.81       -1.46     16.78 o 
  -5  12  13      180.78      189.32     26.09 o 
  -4  12  13      119.17      116.44     24.32 o 
  -3  12  13       10.95        9.42     12.94 o 
  -2  12  13      385.95      321.24     34.05 o 
  -1  12  13       17.56        8.15      7.63 o 
   0  12  13      260.89      245.69     13.82 o 
   1  12  13      130.94       83.42      8.48 o 
   2  12  13        7.40        1.44     13.89 o 
   3  12  13       85.45      149.46     36.93 o 
   4  12  13       69.57       91.70     32.88 o 
   5  12  13        4.19       -4.26     18.72 o 
  -5  13  13       41.85       67.50     16.50 o 
  -4  13  13       46.29       76.63     40.01 o 
  -3  13  13       26.50       26.65     14.44 o 
  -2  13  13      146.43      164.50     24.87 o 
  -1  13  13        6.77       13.23      7.62 o 
   0  13  13       54.50       83.17     11.92 o 
   1  13  13        7.45        3.98      7.88 o 
   2  13  13      397.87      441.71     56.14 o 
   3  13  13       56.83       61.10     21.13 o 
   4  13  13        0.99        3.68     15.57 o 
   5  13  13        5.55       17.73     22.79 o 
  -5  14  13       34.48       10.15     16.85 o 
  -4  14  13      192.42      138.48     25.76 o 
  -3  14  13      479.59      555.07     46.87 o 
  -2  14  13        0.95       -2.49     19.67 o 
  -1  14  13       90.66       74.20     17.76 o 
   0  14  13        1.30       23.47     11.36 o 
   1  14  13      191.50      213.35     18.93 o 
   2  14  13      102.61      126.64     29.54 o 
   3  14  13        1.35      -29.12     19.41 o 
   4  14  13        9.27       -0.26     18.10 o 
  -5  15  13       13.21       18.26     21.81 o 
  -4  15  13       18.92       29.78     18.00 o 
  -3  15  13        0.08       -3.46     12.60 o 
  -2  15  13      299.14      255.89     30.60 o 
  -1  15  13      525.11      582.92     45.88 o 
   0  15  13       18.42        4.16      7.94 o 
   1  15  13       83.88       71.73     24.21 o 
   2  15  13        0.61      -30.14     24.16 o 
   3  15  13        1.82       16.53     21.44 o 
   4  15  13      290.53      294.04     54.38 o 
  -5  16  13        2.97       20.82     20.78 o 
  -4  16  13        4.70       11.39     12.73 o 
  -3  16  13        1.07      -15.76     12.73 o 
  -2  16  13       77.56       72.16     31.48 o 
  -1  16  13        0.59        7.87      9.64 o 
   0  16  13       51.84       38.56     11.96 o 
   1  16  13        0.15       46.29     21.66 o 
   2  16  13        0.23        4.00     21.10 o 
   3  16  13        5.96       25.49     23.41 o 
   4  16  13       46.16       64.49     29.65 o 
  -4  17  13      186.24      174.33     38.82 o 
  -3  17  13      177.99      120.32     23.43 o 
  -2  17  13      191.59      144.52     23.79 o 
  -1  17  13        1.83       -5.57     11.38 o 
   0  17  13       41.29       28.23     18.94 o 
   1  17  13      103.91      122.58     32.52 o 
   2  17  13      112.50       73.08     25.12 o 
   3  17  13      125.05      146.66     37.67 o 
   4  17  13        7.74       39.64     26.14 o 
  -4  18  13       17.56       -0.34     30.71 o 
  -3  18  13      170.78      231.04     33.83 o 
  -2  18  13       14.81       -6.91     12.48 o 
  -1  18  13       89.14       85.00     20.47 o 
   0  18  13      169.32      245.73     47.26 o 
   1  18  13       63.87       53.31     29.54 o 
   2  18  13       69.24       70.72     28.19 o 
   3  18  13       62.72       92.16     32.85 o 
  -4  19  13        7.36       37.77     28.83 o 
  -3  19  13      188.68      214.39     37.45 o 
  -2  19  13      119.89       91.65     22.21 o 
  -1  19  13       50.70       58.04     16.07 o 
   0  19  13      606.24      682.79     74.31 o 
   1  19  13       57.44       78.13     30.47 o 
   2  19  13        0.41       18.13     20.56 o 
   3  19  13       36.06       67.90     29.95 o 
  -3  20  13      204.46      223.64     26.24 o 
  -2  20  13       58.11       66.37     17.67 o 
  -1  20  13        6.47       11.50     11.20 o 
   0  20  13       44.32       15.76     21.78 o 
   1  20  13        6.71       23.96     25.62 o 
   2  20  13       12.46       19.92     21.13 o 
  -3  21  13      110.53      144.62     25.46 o 
  -2  21  13       90.12       90.33     19.27 o 
  -1  21  13        8.49       11.20     15.59 o 
   0  21  13       55.01       36.17     20.75 o 
   1  21  13       23.34       62.82     29.30 o 
   2  21  13      124.37      137.04     37.44 o 
  -3  22  13       16.49       -1.82     13.59 o 
  -2  22  13      103.76      126.96     62.81 o 
  -1  22  13       23.85       56.30     24.85 o 
   0  22  13       29.08       31.93     26.39 o 
   1  22  13       47.88       34.84     21.76 o 
  -2  23  13       43.02       36.14     25.82 o 
  -1  23  13        3.45      -30.58     26.09 o 
   0  23  13        3.29        6.47     16.90 o 
   1  23  13      353.24      513.74     69.35 o 
  -1  24  13        3.03       10.97     19.34 o 
   0  24  13       29.36       72.70     28.46 o 
  -5   0  14      170.24      221.86     50.48 o 
  -4   0  14      531.95      585.27     65.35 o 
  -3   0  14      325.79      317.36     28.33 o 
  -2   0  14      283.74      283.73     47.76 o 
  -1   0  14     1383.18     1289.12     84.30 o 
   0   0  14        2.28      137.71     31.31 o 
   1   0  14      457.34      464.46     48.86 o 
   2   0  14      871.88      993.23     68.67 o 
   3   0  14        0.78       20.37     14.00 o 
   4   0  14        4.65       -3.31     11.02 o 
   5   0  14       14.89       -0.28     13.16 o 
  -5   1  14        2.89       33.41     22.95 o 
  -4   1  14       60.15       49.89     12.73 o 
  -3   1  14      409.03      400.74     28.33 o 
  -2   1  14       28.80       14.49     13.86 o 
  -1   1  14        0.00       -7.77      9.62 o 
   0   1  14     1296.32     1279.29     83.54 o 
   1   1  14      473.15      481.79     34.76 o 
   2   1  14       80.67       71.36     14.82 o 
   3   1  14      231.00      236.12     25.07 o 
   4   1  14      125.52       92.47     25.69 o 
   5   1  14       25.10       26.89     10.81 o 
  -5   2  14      160.21      203.18     35.25 o 
  -4   2  14     1208.97     1307.43     55.02 o 
  -3   2  14       71.83       64.60     10.19 o 
  -2   2  14        7.95        6.93     10.59 o 
  -1   2  14       27.88       18.32      9.70 o 
   0   2  14        0.98       -2.40      9.76 o 
   1   2  14       11.30        4.67     12.44 o 
   2   2  14      594.79      602.35     38.84 o 
   3   2  14       65.22       60.89     14.86 o 
   4   2  14       34.32       38.73     12.54 o 
   5   2  14        2.05       -1.27      7.80 o 
  -5   3  14      118.55      118.41     31.49 o 
  -4   3  14       82.04       86.57     17.43 o 
  -3   3  14      343.08      355.94     20.97 o 
  -2   3  14      265.35      268.53     31.70 o 
  -1   3  14      386.61      341.81     36.96 o 
   0   3  14      611.91      585.36     39.79 o 
   1   3  14      161.74      153.71     16.21 o 
   2   3  14      954.35     1033.56     65.21 o 
   3   3  14       46.74       50.98     13.52 o 
   4   3  14       47.03       65.59     13.91 o 
   5   3  14       85.28      127.97     31.64 o 
  -5   4  14        8.68       49.15     21.65 o 
  -4   4  14      338.95      337.40     30.34 o 
  -3   4  14       76.80       64.23     14.66 o 
  -2   4  14       18.49       21.20      7.35 o 
  -1   4  14      297.48      333.86     32.15 o 
   0   4  14      201.06      181.63     20.17 o 
   1   4  14      265.91      257.16     20.19 o 
   2   4  14      472.63      460.45     32.77 o 
   3   4  14       24.11       13.19     13.65 o 
   4   4  14        7.75       23.36      9.14 o 
   5   4  14        5.47        4.56     12.85 o 
  -5   5  14        2.48       11.06     27.55 o 
  -4   5  14        7.66       12.99      9.37 o 
  -3   5  14       31.38       33.99     15.62 o 
  -2   5  14      199.56      182.88     15.26 o 
  -1   5  14      564.08      659.74     44.57 o 
   0   5  14       15.36       12.18      8.25 o 
   1   5  14      437.00      386.44     21.01 o 
   2   5  14        7.29        0.89      8.46 o 
   3   5  14      247.41      293.06     27.00 o 
   4   5  14       14.37       34.55     12.09 o 
   5   5  14        0.12       20.25     18.96 o 
  -5   6  14        0.20        8.13     18.95 o 
  -4   6  14      179.76      152.89     21.05 o 
  -3   6  14       25.94        8.01     10.99 o 
  -2   6  14      210.51      205.30     14.44 o 
  -1   6  14      167.53      173.06     24.03 o 
   0   6  14      716.42      695.60     35.44 o 
   1   6  14      818.08      879.32     36.12 o 
   2   6  14      159.45      217.60     20.21 o 
   3   6  14      123.55      104.81     28.50 o 
   4   6  14       59.94       25.04     16.54 o 
   5   6  14      228.58      283.50     46.83 o 
  -5   7  14      101.19       77.93     17.52 o 
  -4   7  14       81.42       83.42     19.77 o 
  -3   7  14       14.15        5.48     11.85 o 
  -2   7  14      500.77      391.04     36.88 o 
  -1   7  14      127.47      128.90     21.42 o 
   0   7  14       34.32      153.08     33.04 o 
   1   7  14      925.86      833.68     50.37 o 
   2   7  14       77.57       68.19     24.71 o 
   3   7  14      147.48      127.67     31.05 o 
   4   7  14      432.75      428.79     57.06 o 
   5   7  14      163.16      117.47     31.68 o 
  -5   8  14       11.92       13.68     20.21 o 
  -4   8  14        3.00       13.14     10.52 o 
  -3   8  14       79.15       94.80     21.95 o 
  -2   8  14       25.99       26.70     13.58 o 
  -1   8  14      141.82      157.45     22.52 o 
   0   8  14      577.02      606.11     34.13 o 
   1   8  14       31.07       24.73      7.66 o 
   2   8  14      396.28      401.45     27.19 o 
   3   8  14       22.88       25.24      9.23 o 
   4   8  14       58.69       11.40     16.46 o 
   5   8  14        1.04       18.99     16.28 o 
  -5   9  14       21.56       10.99     12.36 o 
  -4   9  14        1.76       15.22     16.50 o 
  -3   9  14      119.94       93.59     22.42 o 
  -2   9  14      106.48       90.63     20.13 o 
  -1   9  14       40.20       60.58     16.14 o 
   0   9  14       16.61       23.38      7.97 o 
   1   9  14       40.73       36.54      7.68 o 
   2   9  14       17.55       20.10     11.00 o 
   3   9  14      356.83      413.50     55.02 o 
   4   9  14       97.54      107.65     32.54 o 
   5   9  14       73.52       86.44     29.30 o 
  -5  10  14       10.01       26.36     12.40 o 
  -4  10  14      111.21      106.19     18.57 o 
  -3  10  14        2.86        9.46     12.62 o 
  -2  10  14        1.78        5.30     14.60 o 
  -1  10  14      126.52      110.67     20.02 o 
   0  10  14      493.63      446.04     34.23 o 
   1  10  14      521.06      439.20     23.99 o 
   2  10  14      282.45      291.04     45.94 o 
   3  10  14        0.04        9.12     15.06 o 
   4  10  14        7.50       -1.09     16.26 o 
   5  10  14       72.55       97.60     31.28 o 
  -5  11  14      153.44      190.58     25.12 o 
  -4  11  14       48.14       44.58     13.25 o 
  -3  11  14      180.84      139.96     25.38 o 
  -2  11  14        4.65       10.95     12.49 o 
  -1  11  14      116.80      116.94     49.59 o 
   0  11  14       65.82       94.67     13.26 o 
   1  11  14        4.99       -6.49      7.31 o 
   2  11  14      165.23      174.81     36.59 o 
   3  11  14       49.03       31.41     23.21 o 
   4  11  14        0.05       30.53     18.98 o 
   5  11  14       27.75       37.65     17.38 o 
  -5  12  14       75.38       49.91     19.58 o 
  -4  12  14       98.32       86.59     34.88 o 
  -3  12  14      206.86      188.74     30.51 o 
  -2  12  14      163.76      185.30     28.14 o 
  -1  12  14        1.22       -6.18     10.02 o 
   0  12  14       30.14       29.62     10.92 o 
   1  12  14       10.77       10.73     25.24 o 
   2  12  14      300.04      290.46     49.47 o 
   3  12  14        0.04      -25.40     22.66 o 
   4  12  14       26.14       33.47     23.34 o 
  -5  13  14       89.76       89.46     35.72 o 
  -4  13  14        0.19      -20.73     14.33 o 
  -3  13  14      200.34      191.40     29.65 o 
  -2  13  14      289.27      327.91     34.93 o 
  -1  13  14       65.06       60.30     18.23 o 
   0  13  14      186.87      180.39     22.82 o 
   1  13  14      188.28      157.29     36.21 o 
   2  13  14        4.37       25.17     19.23 o 
   3  13  14        2.28       -3.40     19.18 o 
   4  13  14        8.50       19.27     17.27 o 
  -5  14  14        0.11      -10.90     17.06 o 
  -4  14  14        7.57       15.32     13.67 o 
  -3  14  14       39.17       47.32     19.06 o 
  -2  14  14        5.81      -13.85     18.05 o 
  -1  14  14        3.42       16.42     12.26 o 
   0  14  14       31.54       35.30     12.95 o 
   1  14  14       70.90       91.64     27.47 o 
   2  14  14        2.27        4.68     17.73 o 
   3  14  14       15.73       25.71     22.21 o 
   4  14  14        3.62       15.36     22.34 o 
  -4  15  14        0.07      -13.28     14.97 o 
  -3  15  14        7.41       49.51     19.11 o 
  -2  15  14       93.83      110.90     28.05 o 
  -1  15  14      126.62      129.92     21.71 o 
   0  15  14      157.54      167.84     21.00 o 
   1  15  14       32.05       53.69     23.80 o 
   2  15  14       59.33       56.36     24.55 o 
   3  15  14      254.27      289.92     51.77 o 
   4  15  14       35.80       57.60     28.34 o 
  -4  16  14       82.57       60.52     18.82 o 
  -3  16  14        6.34       21.77     13.50 o 
  -2  16  14      632.31      777.12     53.68 o 
  -1  16  14        1.54       11.42     23.26 o 
   0  16  14       36.24        1.51     19.26 o 
   1  16  14       65.23       80.48     30.68 o 
   2  16  14       71.27      116.60     33.75 o 
   3  16  14        0.92       22.59     24.74 o 
  -4  17  14        1.25       -9.10     16.31 o 
  -3  17  14        7.82       -7.18     13.49 o 
  -2  17  14       23.38       17.12     13.12 o 
  -1  17  14      118.07      160.51     23.95 o 
   0  17  14      133.36      156.12     40.21 o 
   1  17  14        2.73       17.99     20.22 o 
   2  17  14        2.38       21.60     16.65 o 
   3  17  14       93.18       90.32     33.44 o 
  -4  18  14        3.21      -36.53     25.04 o 
  -3  18  14       77.24       54.91     19.31 o 
  -2  18  14        0.01      -11.74     13.00 o 
  -1  18  14        4.54       13.54      9.95 o 
   0  18  14      304.63      278.03     48.89 o 
   1  18  14        8.50      -25.63     22.47 o 
   2  18  14       42.04      126.02     36.78 o 
   3  18  14        1.10      -17.32     22.21 o 
  -3  19  14      390.54      342.52     40.22 o 
  -2  19  14       31.78       20.10     15.88 o 
  -1  19  14       34.86       46.60     26.08 o 
   0  19  14        2.31      -12.07     17.53 o 
   1  19  14        3.36       -4.29     17.13 o 
   2  19  14       29.72       24.93     16.45 o 
  -3  20  14       33.41       12.48     20.11 o 
  -2  20  14        0.74       29.26     19.73 o 
  -1  20  14        7.68      -18.53     24.67 o 
   0  20  14      206.04      192.44     39.47 o 
   1  20  14       18.06       41.71     25.38 o 
   2  20  14       59.60       76.02     29.52 o 
  -2  21  14      315.70      332.51     56.17 o 
  -1  21  14        0.89      -19.59     20.20 o 
   0  21  14       17.84      -29.12     22.77 o 
   1  21  14       89.37       87.66     31.92 o 
  -1  22  14        6.38       21.68     25.83 o 
   0  22  14        8.67       -3.61     21.05 o 
  -5   1  15      708.31      893.01     70.27 o 
  -4   1  15        4.08       -7.79     10.09 o 
  -3   1  15      789.33      775.18     31.43 o 
  -2   1  15       17.56        5.51     25.24 o 
  -1   1  15       23.83        7.30      9.80 o 
   0   1  15      165.31      159.31     22.62 o 
   1   1  15       52.04       27.94     16.45 o 
   2   1  15      420.64      448.07     34.55 o 
   3   1  15      636.41      625.40     48.72 o 
   4   1  15        3.87        0.41      7.74 o 
   5   1  15       19.33       80.52     26.56 o 
  -5   2  15       26.92       48.57     22.01 o 
  -4   2  15      209.48      189.55     22.25 o 
  -3   2  15       45.80       44.59     12.05 o 
  -2   2  15      115.69      158.07     20.21 o 
  -1   2  15      280.35      314.80     25.63 o 
   0   2  15      459.73      496.74     37.12 o 
   1   2  15       41.75       61.63     14.72 o 
   2   2  15      232.84      263.51     34.08 o 
   3   2  15      198.53      192.52     23.75 o 
   4   2  15        2.85       15.96     10.31 o 
   5   2  15       16.78        7.94     16.02 o 
  -5   3  15      111.15      117.08     26.40 o 
  -4   3  15       18.73        6.21      9.60 o 
  -3   3  15      662.12      643.00     28.09 o 
  -2   3  15       62.87       48.54     16.81 o 
  -1   3  15        1.34      -14.72     13.85 o 
   0   3  15      722.20      856.05     39.64 o 
   1   3  15       15.84       29.09      9.91 o 
   2   3  15       29.33       58.12     23.44 o 
   3   3  15       48.56       68.06     14.35 o 
   4   3  15        4.59       -2.51     26.88 o 
   5   3  15        1.54       -4.03     13.20 o 
  -5   4  15       19.28       50.38     17.81 o 
  -4   4  15        0.14       12.80     10.98 o 
  -3   4  15        3.34        8.84     16.44 o 
  -2   4  15      674.98      694.38     30.96 o 
  -1   4  15       24.70       25.19     17.56 o 
   0   4  15        0.51       32.56     12.23 o 
   1   4  15      501.13      543.58     37.91 o 
   2   4  15      258.53      229.82     24.89 o 
   3   4  15       93.97       69.98     14.60 o 
   4   4  15       22.62       17.19     30.57 o 
   5   4  15        1.02        4.64     15.39 o 
  -5   5  15       85.11       72.11     25.59 o 
  -4   5  15       29.29       18.36     10.26 o 
  -3   5  15        5.81        2.76      9.14 o 
  -2   5  15       40.82       52.55      9.66 o 
  -1   5  15        1.88        5.40     12.17 o 
   0   5  15      320.15      319.47     24.97 o 
   1   5  15      240.44      247.08     20.68 o 
   2   5  15      558.11      621.49     39.94 o 
   3   5  15      458.99      442.38     33.87 o 
   4   5  15      226.36      278.10     46.02 o 
   5   5  15      157.64      193.96     39.80 o 
  -5   6  15       75.59       70.50     24.34 o 
  -4   6  15        8.84        9.12     12.09 o 
  -3   6  15        0.35       13.08     10.92 o 
  -2   6  15      275.89      299.70     34.08 o 
  -1   6  15      158.69      138.14     22.56 o 
   0   6  15       68.08       59.66     14.94 o 
   1   6  15       11.52       17.90      8.45 o 
   2   6  15      184.42      196.71     17.36 o 
   3   6  15       58.92       70.40     14.81 o 
   4   6  15        9.89       20.84     13.58 o 
   5   6  15       14.69       -2.07     14.19 o 
  -5   7  15        2.53       -5.70     13.94 o 
  -4   7  15        6.74        7.94     12.33 o 
  -3   7  15      346.32      303.72     51.89 o 
  -2   7  15      340.40      354.60     36.70 o 
  -1   7  15       98.25      118.15     25.14 o 
   0   7  15      113.86      128.53     21.68 o 
   1   7  15      464.81      455.61     27.41 o 
   2   7  15       52.84       65.74     12.86 o 
   3   7  15       19.05      -19.83     17.16 o 
   4   7  15        1.09        3.32     17.03 o 
   5   7  15        3.16       25.34     17.88 o 
  -5   8  15       64.46       61.44     20.02 o 
  -4   8  15      123.64      135.80     28.80 o 
  -3   8  15       42.57       19.84     23.62 o 
  -2   8  15       69.30      113.59     21.28 o 
  -1   8  15      120.71      155.79     24.42 o 
   0   8  15      351.31      331.52     31.37 o 
   1   8  15      315.09      342.84     29.65 o 
   2   8  15        4.83        1.34     17.71 o 
   3   8  15        1.02       22.78     20.79 o 
   4   8  15      449.83      527.15     63.96 o 
   5   8  15        3.43      -10.69     17.09 o 
  -5   9  15        8.75       29.76     25.61 o 
  -4   9  15        5.90       11.39     11.62 o 
  -3   9  15      444.95      449.76     43.49 o 
  -2   9  15       18.24        5.94     12.54 o 
  -1   9  15      191.70      199.20     27.60 o 
   0   9  15       13.16       28.30     12.91 o 
   1   9  15       47.79       53.75     15.51 o 
   2   9  15      252.50      249.96     42.94 o 
   3   9  15       75.09       53.87     24.02 o 
   4   9  15       10.10        6.36     16.14 o 
  -5  10  15        2.59       -5.03     16.44 o 
  -4  10  15       37.22       33.14     12.85 o 
  -3  10  15      158.80      174.33     46.72 o 
  -2  10  15       27.48       52.95     16.95 o 
  -1  10  15       32.96       53.88     15.73 o 
   0  10  15       69.95       65.53     15.56 o 
   1  10  15       22.14       10.66      8.31 o 
   2  10  15      293.97      291.98     47.80 o 
   3  10  15       13.54       -9.06     16.58 o 
   4  10  15       52.18       41.86     25.37 o 
  -5  11  15       37.92       21.49     17.00 o 
  -4  11  15       42.83       86.68     22.86 o 
  -3  11  15      168.70      166.16     28.73 o 
  -2  11  15       13.40       -4.62     11.48 o 
  -1  11  15       51.41       27.38     31.98 o 
   0  11  15      355.89      433.91     36.08 o 
   1  11  15       33.19       51.80     26.13 o 
   2  11  15      208.87      311.59     49.66 o 
   3  11  15       57.61       34.19     21.55 o 
   4  11  15        8.26       -1.04     18.38 o 
  -4  12  15       87.59       65.22     20.80 o 
  -3  12  15       16.14       33.26     21.19 o 
  -2  12  15      213.67      235.17     31.70 o 
  -1  12  15       73.72       91.84     19.88 o 
   0  12  15      131.12      127.93     20.47 o 
   1  12  15       92.99       87.10     24.64 o 
   2  12  15        0.81        3.74     18.18 o 
   3  12  15        0.01       40.11     27.75 o 
   4  12  15       60.25       46.64     18.74 o 
  -4  13  15       13.48       16.87     18.89 o 
  -3  13  15        0.68        0.74     13.54 o 
  -2  13  15        1.66       -7.76     26.79 o 
  -1  13  15      106.85      111.30     20.51 o 
   0  13  15       44.80       89.11     17.19 o 
   1  13  15      193.73      104.62     30.72 o 
   2  13  15       22.07       35.69     23.90 o 
   3  13  15      394.59      417.34     59.46 o 
   4  13  15        0.07       -4.31     18.20 o 
  -4  14  15      138.89      130.65     26.35 o 
  -3  14  15       29.88        7.77     12.68 o 
  -2  14  15      715.40      758.26     54.20 o 
  -1  14  15       56.19       76.74     18.72 o 
   0  14  15        1.09        9.19      9.58 o 
   1  14  15       32.19      -17.09     25.28 o 
   2  14  15       45.34       30.04     21.08 o 
   3  14  15        3.13      -38.81     25.87 o 
  -4  15  15       50.27       37.30     16.90 o 
  -3  15  15       46.88       47.04     18.92 o 
  -2  15  15       80.88       65.30     18.52 o 
  -1  15  15       13.27       36.39     12.96 o 
   0  15  15       50.08       97.84     32.94 o 
   1  15  15       42.48       23.95     21.41 o 
   2  15  15       46.69       52.92     27.31 o 
   3  15  15       29.35       69.18     28.71 o 
  -4  16  15       11.59      -15.48     25.73 o 
  -3  16  15       35.32       58.25     34.57 o 
  -2  16  15        3.93        7.29     12.44 o 
  -1  16  15        1.76        9.76     17.29 o 
   0  16  15       17.22       -4.34     21.86 o 
   1  16  15       16.61        7.05     19.93 o 
   2  16  15      171.84      288.32     50.88 o 
   3  16  15       43.95       20.04     19.83 o 
  -3  17  15      195.17      219.94     33.45 o 
  -2  17  15       40.49       25.44     17.06 o 
  -1  17  15        1.26       15.90     24.40 o 
   0  17  15       82.71      112.73     35.86 o 
   1  17  15        3.84       12.19     22.40 o 
   2  17  15       48.43       27.70     18.79 o 
  -3  18  15        0.11      -13.38     13.94 o 
  -2  18  15       18.89       38.50     24.13 o 
  -1  18  15       22.27        2.54     17.75 o 
   0  18  15      164.26      297.25     52.23 o 
   1  18  15        1.86       -3.74     20.16 o 
   2  18  15       27.37       26.86     20.39 o 
  -3  19  15       16.05        7.01     17.66 o 
  -2  19  15        0.25      -18.20     12.22 o 
  -1  19  15        1.44        8.79     18.49 o 
   0  19  15      224.12      268.01     50.75 o 
   1  19  15       82.58       51.44     20.26 o 
  -1  20  15        6.06       -7.90     16.09 o 
   0  20  15       23.01       99.68     35.22 o 
  -5   0  16      636.64      643.11     87.35 o 
  -4   0  16      190.79      179.12     46.10 o 
  -3   0  16      614.74      588.93     62.54 o 
  -2   0  16      338.03      403.59     58.13 o 
  -1   0  16       98.65      114.00     20.89 o 
   0   0  16      697.92      813.45     70.33 o 
   1   0  16      484.84      507.70     54.53 o 
   2   0  16      141.36      178.79     34.31 o 
   3   0  16       70.73      138.29     29.26 o 
   4   0  16       77.80       81.19     25.46 o 
  -5   1  16       16.41      -27.59     26.46 o 
  -4   1  16        7.78        2.93     14.93 o 
  -3   1  16      445.96      408.49     27.70 o 
  -2   1  16      169.30      140.49     25.96 o 
  -1   1  16       13.00       15.32     14.37 o 
   0   1  16      116.72      109.60     19.62 o 
   1   1  16       10.23       20.27     11.32 o 
   2   1  16      684.10      701.46     44.95 o 
   3   1  16      188.87      174.42     22.84 o 
   4   1  16       13.14       17.44     11.83 o 
  -5   2  16       84.18       59.62     34.36 o 
  -4   2  16        4.98       19.64     11.90 o 
  -3   2  16       49.98       73.55     14.49 o 
  -2   2  16       73.41       45.36     15.42 o 
  -1   2  16        5.03        2.33     12.19 o 
   0   2  16        2.45       -2.93      9.93 o 
   1   2  16      515.94      520.30     38.88 o 
   2   2  16     1179.71     1134.92     56.19 o 
   3   2  16      438.55      427.49     35.26 o 
   4   2  16       10.65       10.42      9.27 o 
  -5   3  16        3.15      -20.95     24.11 o 
  -4   3  16      257.37      254.04     26.12 o 
  -3   3  16      107.72      112.41     20.33 o 
  -2   3  16      425.61      420.81     38.17 o 
  -1   3  16       40.92       56.37     23.12 o 
   0   3  16       41.10       80.52     16.60 o 
   1   3  16      461.90      426.75     35.48 o 
   2   3  16       22.65        5.08     10.24 o 
   3   3  16       12.66       30.41     13.66 o 
   4   3  16       26.73       -6.19     15.94 o 
  -4   4  16       15.65       21.95     10.90 o 
  -3   4  16       25.19       18.63      9.92 o 
  -2   4  16       16.59       33.75     16.29 o 
  -1   4  16      256.88      257.60     30.99 o 
   0   4  16      262.26      287.29     24.49 o 
   1   4  16      277.57      277.83     23.22 o 
   2   4  16       59.28       41.18     12.58 o 
   3   4  16      213.14      187.74     23.93 o 
   4   4  16        9.96       26.91     19.04 o 
  -4   5  16       88.53       81.38     17.36 o 
  -3   5  16       94.46       85.68     15.77 o 
  -2   5  16       40.03       48.58     20.28 o 
  -1   5  16      210.20      216.41     28.12 o 
   0   5  16       67.70       92.61     18.21 o 
   1   5  16      137.55      150.52     20.78 o 
   2   5  16      248.61      284.64     22.21 o 
   3   5  16       56.12       40.07     11.73 o 
   4   5  16      132.01      133.67     34.08 o 
  -5   6  16      193.71      200.02     37.86 o 
  -4   6  16        0.36        5.51     16.28 o 
  -3   6  16      442.58      473.54     35.10 o 
  -2   6  16      554.92      556.67     46.87 o 
  -1   6  16        0.48        1.51     11.72 o 
   0   6  16        3.54        6.03     11.26 o 
   1   6  16      480.76      455.77     28.75 o 
   2   6  16      137.36      115.27     22.06 o 
   3   6  16        7.06        2.39     17.15 o 
   4   6  16       36.26       39.44     23.29 o 
  -5   7  16        2.07        8.12     17.85 o 
  -4   7  16        1.00        5.46     13.11 o 
  -3   7  16      255.24      235.32     25.71 o 
  -2   7  16        0.02      -17.21     11.48 o 
  -1   7  16       75.10       55.23     14.30 o 
   0   7  16       71.26       75.46     26.67 o 
   1   7  16        1.96       -0.84      7.22 o 
   2   7  16      328.75      332.77     30.30 o 
   3   7  16       18.76        0.11     17.06 o 
   4   7  16       24.64       15.35     16.86 o 
  -4   8  16        6.11       32.83     22.00 o 
  -3   8  16       97.60      116.44     37.16 o 
  -2   8  16       44.04       18.36     17.50 o 
  -1   8  16       79.16       52.97     19.80 o 
   0   8  16        0.97       46.12     14.55 o 
   1   8  16       97.25      141.69     46.91 o 
   2   8  16       88.71       96.93     27.26 o 
   3   8  16        4.20        3.85     14.58 o 
   4   8  16       79.82       19.46     16.90 o 
  -4   9  16       37.99       38.32     13.43 o 
  -3   9  16       61.32       64.04     20.00 o 
  -2   9  16        5.17        5.23     26.88 o 
  -1   9  16       98.48      105.51     32.50 o 
   0   9  16        0.87        8.34     10.60 o 
   1   9  16       17.83       13.70     13.11 o 
   2   9  16      177.78      231.50     44.05 o 
   3   9  16        0.00       -5.63     17.84 o 
   4   9  16       76.53       30.99     18.65 o 
  -4  10  16       59.41       79.91     33.09 o 
  -3  10  16      139.44      196.55     43.32 o 
  -2  10  16        3.08       -2.63     13.15 o 
  -1  10  16       57.37       43.68     17.76 o 
   0  10  16       22.59        7.61     10.02 o 
   1  10  16       77.37       76.80     27.28 o 
   2  10  16       31.24        5.70     16.32 o 
   3  10  16       19.75       -7.54     15.92 o 
   4  10  16        5.55      -10.71     18.94 o 
  -4  11  16       99.71       98.33     17.31 o 
  -3  11  16        6.02        6.92     14.93 o 
  -2  11  16      115.79      123.67     23.78 o 
  -1  11  16      147.77      159.51     25.11 o 
   0  11  16      127.20      161.56     23.10 o 
   1  11  16      105.50       99.54     30.21 o 
   2  11  16       28.57       74.09     27.43 o 
   3  11  16      137.73      117.52     35.61 o 
   4  11  16      184.67      127.77     36.37 o 
  -4  12  16       36.77       57.06     28.41 o 
  -3  12  16       10.86       42.08     17.43 o 
  -2  12  16      108.62      142.24     25.91 o 
  -1  12  16        0.41       -4.33     15.87 o 
   0  12  16        4.92       49.00     14.37 o 
   1  12  16      144.08      181.35     41.99 o 
   2  12  16        6.79        8.78     17.47 o 
   3  12  16      196.17      180.04     40.77 o 
  -4  13  16      113.06       97.49     22.76 o 
  -3  13  16       90.22       70.38     20.38 o 
  -2  13  16       33.54       75.17     20.83 o 
  -1  13  16      262.23      327.56     35.23 o 
   0  13  16       11.72       88.44     33.67 o 
   1  13  16       25.53       65.33     29.22 o 
   2  13  16       75.74       90.92     31.09 o 
   3  13  16        7.69       48.12     21.82 o 
  -3  14  16        3.78      -10.24     23.13 o 
  -2  14  16        6.11      -15.80     14.82 o 
  -1  14  16      429.61      420.74     45.37 o 
   0  14  16       49.07       68.12     27.20 o 
   1  14  16        3.67       31.51     19.84 o 
   2  14  16      187.66      244.45     47.79 o 
   3  14  16       13.30       10.73     15.61 o 
  -3  15  16      147.80      124.07     25.72 o 
  -2  15  16       11.00       34.07     16.00 o 
  -1  15  16      276.01      232.66     29.29 o 
   0  15  16       12.92       49.39     23.43 o 
   1  15  16        0.03       89.95     40.42 o 
   2  15  16       65.49       59.15     26.70 o 
  -3  16  16       16.11       39.02     27.61 o 
  -2  16  16      297.06      281.97     38.03 o 
  -1  16  16       10.68      -33.25     24.61 o 
   0  16  16      167.22      226.66     46.63 o 
   1  16  16       59.75      112.09     34.91 o 
   2  16  16       40.71       33.69     23.05 o 
  -3  17  16       11.73       48.14     24.83 o 
  -2  17  16       31.23       15.41     19.19 o 
  -1  17  16       29.40        3.86     18.49 o 
   0  17  16       41.26       45.15     22.18 o 
   1  17  16        6.81       19.01     19.38 o 
  -1  18  16       71.30      109.10     34.49 o 
   0  18  16       32.46       75.12     31.44 o 
  -4   1  17      249.93      203.92     34.85 o 
  -3   1  17       22.22       41.92     38.88 o 
  -2   1  17      305.06      331.59     39.09 o 
  -1   1  17       76.56       89.68     15.90 o 
   0   1  17        1.93      -15.44     12.57 o 
   1   1  17       85.96       91.78     28.67 o 
   2   1  17       46.71       38.75     13.55 o 
   3   1  17       95.86      109.13     20.43 o 
   4   1  17        0.69       13.99     15.92 o 
  -4   2  17        1.14        7.79     18.33 o 
  -3   2  17       51.95       54.49     14.04 o 
  -2   2  17       25.81       19.57     14.01 o 
  -1   2  17       58.11       69.89     32.77 o 
   0   2  17      139.39      154.97     19.99 o 
   1   2  17      190.35      174.76     23.93 o 
   2   2  17        9.52        6.81     15.41 o 
   3   2  17      235.86      305.06     31.42 o 
   4   2  17       87.17       87.31     26.42 o 
  -4   3  17       73.04      123.17     28.63 o 
  -3   3  17       10.67        8.83     15.89 o 
  -2   3  17       12.38        7.12     19.05 o 
  -1   3  17      160.48      188.77     26.92 o 
   0   3  17      172.18      151.25     19.07 o 
   1   3  17        0.27        7.26     12.32 o 
   2   3  17        0.05      -11.37     14.81 o 
   3   3  17      286.25      280.45     29.67 o 
   4   3  17        0.26       22.04     19.97 o 
  -4   4  17       21.61       15.14     16.09 o 
  -3   4  17      442.91      388.24     31.46 o 
  -2   4  17       75.72       85.25     23.09 o 
  -1   4  17      128.43      135.94     23.92 o 
   0   4  17       62.92       51.58     12.64 o 
   1   4  17       40.12       53.93     12.82 o 
   2   4  17      145.47      150.56     26.98 o 
   3   4  17       14.27        3.27      8.85 o 
   4   4  17       12.35       19.72     18.96 o 
  -4   5  17        0.90        8.96     22.39 o 
  -3   5  17        0.30      -11.05     11.26 o 
  -2   5  17      297.89      381.89     39.10 o 
  -1   5  17       16.55       11.11     20.40 o 
   0   5  17       17.42       10.73     10.82 o 
   1   5  17      580.19      598.41     34.62 o 
   2   5  17       42.35       40.80     18.12 o 
   3   5  17        6.67       -7.33     14.29 o 
   4   5  17        6.34      -13.74     17.29 o 
  -4   6  17      289.03      271.70     28.14 o 
  -3   6  17      163.08      131.96     31.01 o 
  -2   6  17       30.55       28.23     46.22 o 
  -1   6  17        0.10       26.23     31.14 o 
   0   6  17        2.38       -3.74     21.28 o 
   1   6  17       26.74       18.69     14.23 o 
   2   6  17        8.11       18.43     35.13 o 
   3   6  17        2.14        7.46     14.07 o 
   4   6  17       34.79       16.91     17.85 o 
  -4   7  17       71.85       56.46     14.90 o 
  -3   7  17        5.64        2.90     11.32 o 
  -2   7  17        2.53       32.16     20.76 o 
  -1   7  17       82.40      103.57     47.63 o 
   0   7  17        2.83       -8.82     12.75 o 
   1   7  17       69.84       49.86     13.57 o 
   2   7  17       97.15      101.06     30.30 o 
   3   7  17        0.72       26.67     21.16 o 
   4   7  17      278.14      266.33     47.48 o 
  -4   8  17        3.04        7.92     13.68 o 
  -3   8  17       23.57      113.85     36.33 o 
  -2   8  17       53.99       56.01     18.27 o 
  -1   8  17       36.27       55.36     23.38 o 
   0   8  17       24.10       18.35     13.76 o 
   1   8  17       85.99       87.21     30.96 o 
   2   8  17      278.59      211.47     42.07 o 
   3   8  17       56.39       79.21     28.62 o 
  -4   9  17       70.72       47.97     19.60 o 
  -3   9  17        1.98       22.48     23.95 o 
  -2   9  17       44.46       53.47     24.23 o 
  -1   9  17        7.79        9.97     16.02 o 
   0   9  17      114.84       91.95     54.79 o 
   1   9  17        6.32       21.93     21.94 o 
   2   9  17        8.26       -3.24     15.24 o 
   3   9  17       45.38       56.75     26.01 o 
  -4  10  17       98.72       92.47     28.12 o 
  -3  10  17       22.83       35.13     17.20 o 
  -2  10  17       51.83       50.79     17.93 o 
  -1  10  17       10.17       23.39     15.43 o 
   0  10  17        9.29       18.37     12.12 o 
   1  10  17      216.45      294.28     49.60 o 
   2  10  17        5.14       -0.87     20.04 o 
   3  10  17       69.93      121.76     34.75 o 
  -3  11  17        2.73        6.67     14.01 o 
  -2  11  17       16.75       -5.98     12.39 o 
  -1  11  17      595.43      590.34     69.84 o 
   0  11  17       18.30        9.66     18.78 o 
   1  11  17        0.04       -2.85     13.62 o 
   2  11  17      164.45      151.97     37.69 o 
   3  11  17      212.50      156.60     37.84 o 
  -3  12  17       95.28       93.61     25.31 o 
  -2  12  17        0.00        0.21     11.72 o 
  -1  12  17      217.84      246.50     32.02 o 
   0  12  17       55.98       44.11     21.94 o 
   1  12  17       24.46       14.68     18.71 o 
   2  12  17      121.61      174.16     40.54 o 
   3  12  17       23.63       -2.49     15.11 o 
  -3  13  17       45.41       76.51     28.24 o 
  -2  13  17        1.59        0.03     21.62 o 
  -1  13  17       59.45       82.47     19.91 o 
   0  13  17        0.36        0.26     16.61 o 
   1  13  17       13.24       32.51     23.06 o 
   2  13  17       29.27       31.71     18.49 o 
  -3  14  17       90.20       82.44     31.88 o 
  -2  14  17      417.28      407.62     43.07 o 
  -1  14  17      193.02      289.83     53.35 o 
   0  14  17       69.40      105.98     33.10 o 
   1  14  17        6.44      -13.87     20.29 o 
   2  14  17       48.20       24.15     23.54 o 
  -2  15  17      170.17      105.82     31.36 o 
  -1  15  17        2.65       22.97     22.37 o 
   0  15  17        0.02       23.61     21.77 o 
   1  15  17      149.39      174.29     41.27 o 
   0  16  17       21.36      -11.05     19.13 o 
  -3   0  18        0.19       15.39     18.61 o 
  -2   0  18       13.35      -27.46     28.61 o 
  -1   0  18       64.15       89.51     23.12 o 
   0   0  18        2.01       34.85     22.73 o 
   1   0  18       39.73       60.31     24.47 o 
   2   0  18        9.04       -6.62     12.71 o 
   3   0  18       30.27      135.10     31.28 o 
  -4   1  18      272.96      303.38     59.79 o 
  -3   1  18      111.69      107.35     26.39 o 
  -2   1  18       65.06       51.23     23.37 o 
  -1   1  18       40.24       44.00     11.91 o 
   0   1  18        0.69       -6.51     12.97 o 
   1   1  18        1.95       -8.14     14.10 o 
   2   1  18       17.81       10.02     24.73 o 
   3   1  18      343.34      327.41     33.33 o 
  -4   2  18      274.69      257.71     55.38 o 
  -3   2  18       62.90       57.63     21.14 o 
  -2   2  18       22.55       58.62     22.25 o 
  -1   2  18      216.91      177.59     27.35 o 
   0   2  18      136.66      150.97     20.16 o 
   1   2  18       65.32       69.80     23.62 o 
   2   2  18        1.82       -3.40      9.97 o 
   3   2  18       30.85        9.59     11.02 o 
  -4   3  18       14.22        5.64     20.74 o 
  -3   3  18       74.75      125.15     28.38 o 
  -2   3  18      155.91      104.20     23.64 o 
  -1   3  18       39.62       31.57     12.12 o 
   0   3  18       37.17       54.68     13.28 o 
   1   3  18       48.99       35.59      9.57 o 
   2   3  18       27.83       18.89      9.52 o 
   3   3  18       20.64       67.04     25.20 o 
  -4   4  18       51.70        7.40     23.95 o 
  -3   4  18       22.16       18.62     14.96 o 
  -2   4  18        7.33       18.02     12.48 o 
  -1   4  18       29.68       19.36     14.20 o 
   0   4  18      140.52      134.83     23.43 o 
   1   4  18      364.36      347.20     30.74 o 
   2   4  18        7.02        8.86     17.16 o 
   3   4  18      121.88       85.99     25.94 o 
  -4   5  18       26.40        7.56     18.66 o 
  -3   5  18       18.89       13.36     10.53 o 
  -2   5  18        1.11       22.88     18.79 o 
  -1   5  18        0.41       21.60     14.17 o 
   0   5  18      136.98      129.19     23.15 o 
   1   5  18        4.77       11.69      9.58 o 
   2   5  18        3.75        8.10     10.41 o 
   3   5  18        0.37       20.42     20.36 o 
  -3   6  18       85.49      111.64     19.29 o 
  -2   6  18        9.16        0.31     12.12 o 
  -1   6  18       72.83      110.95     21.55 o 
   0   6  18       35.79       24.16     16.95 o 
   1   6  18        0.19        4.45     11.19 o 
   2   6  18      332.92      350.46     52.75 o 
   3   6  18        3.10       38.31     17.86 o 
  -3   7  18        0.50      -17.99     11.99 o 
  -2   7  18       30.75       42.98     18.28 o 
  -1   7  18      138.45      147.60     24.57 o 
   0   7  18       84.65       51.15     16.50 o 
   1   7  18       31.97       28.95     22.26 o 
   2   7  18       26.40       21.09     20.86 o 
   3   7  18       28.93       34.22     21.93 o 
  -3   8  18        1.46        0.69     22.01 o 
  -2   8  18        2.03      -19.77     16.77 o 
  -1   8  18       42.64       45.01     17.76 o 
   0   8  18       76.83       49.32     14.98 o 
   1   8  18       12.01        5.80     18.03 o 
   2   8  18       16.96       12.58     17.77 o 
   3   8  18        6.71       -0.90     16.92 o 
  -3   9  18        2.51       27.28     21.74 o 
  -2   9  18      155.52      158.82     28.54 o 
  -1   9  18      159.89      154.78     25.65 o 
   0   9  18      182.41      232.29     44.69 o 
   1   9  18        5.67       49.83     26.44 o 
   2   9  18        3.02       13.84     15.24 o 
   3   9  18      146.37      144.75     36.61 o 
  -3  10  18        8.27      -26.38     20.92 o 
  -2  10  18       43.50       35.01     15.07 o 
  -1  10  18       86.27      128.12     24.07 o 
   0  10  18       11.29       10.95     15.22 o 
   1  10  18       15.24       44.88     26.78 o 
   2  10  18      177.32      223.56     46.67 o 
  -3  11  18       83.45       72.80     32.18 o 
  -2  11  18        0.19       -3.42     20.72 o 
  -1  11  18        0.29       16.92     11.99 o 
   0  11  18      108.78      139.43     36.26 o 
   1  11  18       45.43       89.27     31.24 o 
   2  11  18        6.84       28.02     26.24 o 
  -2  12  18      107.91       92.30     30.36 o 
  -1  12  18      179.94      251.68     49.07 o 
   0  12  18      120.24      118.04     33.45 o 
   1  12  18      197.48      184.67     40.76 o 
   2  12  18        5.13        5.70     18.89 o 
  -2  13  18      300.15      274.36     49.84 o 
  -1  13  18        0.31       -7.14     17.19 o 
   0  13  18       55.71       40.59     21.98 o 
   1  13  18       19.16       46.56     29.75 o 
  -3   1  19      197.09      264.09     72.57 o 
  -2   1  19       81.47       62.51     21.06 o 
  -1   1  19       18.28       14.79     12.23 o 
   0   1  19        0.34       15.46      9.82 o 
   1   1  19        0.17       -0.99      9.57 o 
   2   1  19        4.10        9.44     10.77 o 
  -3   2  19      225.68      255.34     38.18 o 
  -2   2  19       68.06       38.48     23.81 o 
  -1   2  19        9.27       -2.57     10.11 o 
   0   2  19        8.95       19.80     10.30 o 
   1   2  19        3.87       -1.16     10.45 o 
   2   2  19        5.02       25.61     13.78 o 
  -3   3  19       14.72       19.33     17.85 o 
  -2   3  19        4.24      -18.55     17.51 o 
  -1   3  19       19.02       14.75     13.82 o 
   0   3  19       17.81       21.75     16.71 o 
   1   3  19        0.02       -8.62     12.40 o 
   2   3  19       46.00       37.66     13.86 o 
  -3   4  19       64.58       23.86     57.04 o 
  -2   4  19        4.47       20.18     61.93 o 
  -1   4  19       19.34       46.44     17.43 o 
   0   4  19       22.33       41.81     17.55 o 
   1   4  19        0.59        4.73     14.29 o 
   2   4  19       22.22       10.32     14.45 o 
  -3   5  19       16.21      -23.21     27.22 o 
  -2   5  19        1.05       -8.36     19.46 o 
  -1   5  19      152.78      197.09     44.13 o 
   0   5  19       27.95       55.12     18.22 o 
   1   5  19       10.24        7.69     13.23 o 
   2   5  19       64.53      154.82     37.01 o 
  -3   6  19       16.32      116.37     40.19 o 
  -2   6  19       95.45      119.08     31.98 o 
  -1   6  19       18.08        3.80     13.70 o 
   0   6  19       94.56       84.72     30.81 o 
   1   6  19      270.04      332.90     53.75 o 
   2   6  19       26.38       21.45     16.02 o 
  -2   7  19      127.47      172.70     30.60 o 
  -1   7  19       18.16        9.69     13.67 o 
   0   7  19      728.51      680.67     76.40 o 
   1   7  19        1.06       11.41     17.90 o 
   2   7  19       61.65       77.61     28.81 o 
  -2   8  19      199.41      219.80     45.95 o 
  -1   8  19       75.21      116.10     46.32 o 
   0   8  19      115.50      132.67     35.57 o 
   1   8  19        0.37      -28.01     22.74 o 
   2   8  19      246.38      240.31     46.87 o 
  -2   9  19        4.26       27.06     21.88 o 
  -1   9  19        5.82        8.84     10.54 o 
   0   9  19        7.48       57.61     28.87 o 
   1   9  19       36.31       63.57     28.38 o 
   2   9  19       10.46       59.49     27.07 o 
  -2  10  19       33.70      111.51     36.87 o 
  -1  10  19       44.45       86.52     31.56 o 
   0  10  19       58.29       64.36     23.81 o 
   1  10  19      146.43      175.47     42.16 o 
  -2   0  20       22.39       39.45     26.16 o 
  -1   0  20       14.37      -13.46     29.11 o 
   0   0  20       98.39       41.56     38.03 o 
   1   0  20      162.27      149.82     37.68 o 
  -2   1  20       70.24       80.53     22.64 o 
  -1   1  20       26.06       11.66     13.27 o 
   0   1  20       14.82        7.49     10.65 o 
   1   1  20      113.26       74.30     25.61 o 
  -2   2  20       11.90       -8.66     12.08 o 
  -1   2  20        0.02      -17.61     11.74 o 
   0   2  20        0.55        3.89     17.38 o 
   1   2  20      108.25       99.45     21.99 o 
  -2   3  20        2.46        2.60     12.60 o 
  -1   3  20       20.56       14.87     17.49 o 
   0   3  20        1.60        4.15     13.86 o 
   1   3  20       26.43       22.36     13.55 o 
  -2   4  20       81.73       89.63     23.68 o 
  -1   4  20       13.52       -8.77     27.91 o 
   0   4  20        5.37       56.73     17.80 o 
   1   4  20       19.30       23.42     12.58 o 
  -1   5  20        4.13        9.59     14.64 o 
   0   5  20        0.03       56.86     28.95 o 
   1   5  20        0.14       -7.61     17.20 o 
  -1   6  20       55.45       34.76     16.81 o 
   0   6  20       83.27       66.26     25.58 o 
   1   6  20      268.29      315.94     52.25 o 
  -1   7  20       15.34       73.78     27.13 o 
   0   7  20       21.47       56.72     29.77 o 
                                                 
